# Supplementary material for: Hijacking of Host Cellular Functions by an Intracellular Parasite, the Microsporidian Anncaliia algerae
Source: PLoS One. 2014 Jun 26;9(6):e100791. doi: 10.1371/journal.pone.0100791 (PMC4072689; doi:10.1371/journal.pone.0100791)
Supplement: Table S1 — Biological process Gene Ontology analysis for each kinetics time points of the host response. Differentially expressed proteins at each time point were annotated with GO Biological Process terms. (XLSX) [file pone.0100791.s002.xlsx]

## Sheet: Hypoxia_H24
GO id	GO name	Annotated proteins (%)
GO:0044281	small molecule metabolic process	0.25
GO:0005975	carbohydrate metabolic process	0.125
GO:0010467	gene expression	0.125
GO:0006412	translation	0.125
GO:0007596	blood coagulation	0.125
GO:0044267	cellular protein metabolic process	0.125
GO:0000087	M phase of mitotic cell cycle	0.09375
GO:0006413	translational initiation	0.09375
GO:0030198	extracellular matrix organization	0.09375
GO:0001501	skeletal system development	0.09375
GO:0000278	mitotic cell cycle	0.09375
GO:0006614	SRP-dependent cotranslational protein targeting to membrane	0.09375
GO:0007165	signal transduction	0.09375
GO:0050900	leukocyte migration	0.09375
GO:0034641	cellular nitrogen compound metabolic process	0.09375
GO:0000236	mitotic prometaphase	0.09375
GO:0007411	axon guidance	0.09375
GO:0070208	protein heterotrimerization	0.09375
GO:0006810	transport	0.09375
GO:0016032	viral reproduction	0.09375
GO:0016925	protein sumoylation	0.09375
GO:0006843	mitochondrial citrate transport	0.0625
GO:0006094	gluconeogenesis	0.0625
GO:0015031	protein transport	0.0625
GO:0001649	osteoblast differentiation	0.0625
GO:0007584	response to nutrient	0.0625
GO:0000184	nuclear-transcribed mRNA catabolic process, nonsense-mediated decay	0.0625
GO:0034504	protein localization to nucleus	0.0625
GO:0051591	response to cAMP	0.0625
GO:0001958	endochondral ossification	0.0625
GO:0043434	response to peptide hormone stimulus	0.0625
GO:0035338	long-chain fatty-acyl-CoA biosynthetic process	0.0625
GO:0055114	oxidation-reduction process	0.0625
GO:0019083	viral transcription	0.0625
GO:0016070	RNA metabolic process	0.0625
GO:0019058	viral infectious cycle	0.0625
GO:0016071	mRNA metabolic process	0.0625
GO:0006414	translational elongation	0.0625
GO:0019432	triglyceride biosynthetic process	0.0625
GO:0045087	innate immune response	0.0625
GO:0030168	platelet activation	0.0625
GO:0044255	cellular lipid metabolic process	0.0625
GO:0030199	collagen fibril organization	0.0625
GO:0006415	translational termination	0.0625
GO:0006006	glucose metabolic process	0.0625
GO:0006955	immune response	0.0625
GO:0008283	cell proliferation	0.0625
GO:0043589	skin morphogenesis	0.0625
GO:0071230	cellular response to amino acid stimulus	0.0625
GO:0001568	blood vessel development	0.0625
GO:0008645	hexose transport	0.03125
GO:0009083	branched-chain amino acid catabolic process	0.03125
GO:0009437	carnitine metabolic process	0.03125
GO:0009612	response to mechanical stimulus	0.03125
GO:0009636	response to toxin	0.03125
GO:0009791	post-embryonic development	0.03125
GO:0010035	response to inorganic substance	0.03125
GO:0010718	positive regulation of epithelial to mesenchymal transition	0.03125
GO:0010812	negative regulation of cell-substrate adhesion	0.03125
GO:0010827	regulation of glucose transport	0.03125
GO:0014065	phosphatidylinositol 3-kinase cascade	0.03125
GO:0014070	response to organic cyclic compound	0.03125
GO:0015758	glucose transport	0.03125
GO:0016189	synaptic vesicle to endosome fusion	0.03125
GO:0016337	cell-cell adhesion	0.03125
GO:0019048	virus-host interaction	0.03125
GO:0019221	cytokine-mediated signaling pathway	0.03125
GO:0030204	chondroitin sulfate metabolic process	0.03125
GO:0030282	bone mineralization	0.03125
GO:0030335	positive regulation of cell migration	0.03125
GO:0030433	ER-associated protein catabolic process	0.03125
GO:0030449	regulation of complement activation	0.03125
GO:0031960	response to corticosteroid stimulus	0.03125
GO:0032355	response to estradiol stimulus	0.03125
GO:0032436	positive regulation of proteasomal ubiquitin-dependent protein catabolic process	0.03125
GO:0032689	negative regulation of interferon-gamma production	0.03125
GO:0032695	negative regulation of interleukin-12 production	0.03125
GO:0032853	positive regulation of Ran GTPase activity	0.03125
GO:0032964	collagen biosynthetic process	0.03125
GO:0034505	tooth mineralization	0.03125
GO:0039534	negative regulation of MDA-5 signaling pathway	0.03125
GO:0039536	negative regulation of RIG-I signaling pathway	0.03125
GO:0042060	wound healing	0.03125
GO:0042136	neurotransmitter biosynthetic process	0.03125
GO:0042256	mature ribosome assembly	0.03125
GO:0042445	hormone metabolic process	0.03125
GO:0042475	odontogenesis of dentin-containing tooth	0.03125
GO:0042476	odontogenesis	0.03125
GO:0042493	response to drug	0.03125
GO:0042542	response to hydrogen peroxide	0.03125
GO:0042733	embryonic digit morphogenesis	0.03125
GO:0043065	positive regulation of apoptotic process	0.03125
GO:0043086	negative regulation of catalytic activity	0.03125
GO:0043525	positive regulation of neuron apoptotic process	0.03125
GO:0043588	skin development	0.03125
GO:0044597	daunorubicin metabolic process	0.03125
GO:0044598	doxorubicin metabolic process	0.03125
GO:0045022	early endosome to late endosome transport	0.03125
GO:0045047	protein targeting to ER	0.03125
GO:0045088	regulation of innate immune response	0.03125
GO:0045329	carnitine biosynthetic process	0.03125
GO:0045471	response to ethanol	0.03125
GO:0045785	positive regulation of cell adhesion	0.03125
GO:0045893	positive regulation of transcription, DNA-dependent	0.03125
GO:0045944	positive regulation of transcription from RNA polymerase II promoter	0.03125
GO:0046689	response to mercury ion	0.03125
GO:0046697	decidualization	0.03125
GO:0046826	negative regulation of protein export from nucleus	0.03125
GO:0046854	phosphatidylinositol phosphorylation	0.03125
GO:0048025	negative regulation of mRNA splicing, via spliceosome	0.03125
GO:0048705	skeletal system morphogenesis	0.03125
GO:0048706	embryonic skeletal system development	0.03125
GO:0050687	negative regulation of defense response to virus	0.03125
GO:0051099	positive regulation of binding	0.03125
GO:0051292	nuclear pore complex assembly	0.03125
GO:0051607	defense response to virus	0.03125
GO:0051897	positive regulation of protein kinase B signaling cascade	0.03125
GO:0055085	transmembrane transport	0.03125
GO:0060325	face morphogenesis	0.03125
GO:0060346	bone trabecula formation	0.03125
GO:0060351	cartilage development involved in endochondral bone morphogenesis	0.03125
GO:0070131	positive regulation of mitochondrial translation	0.03125
GO:0071229	cellular response to acid	0.03125
GO:0071260	cellular response to mechanical stimulus	0.03125
GO:0071300	cellular response to retinoic acid	0.03125
GO:0071363	cellular response to growth factor stimulus	0.03125
GO:0071560	cellular response to transforming growth factor beta stimulus	0.03125
GO:0090023	positive regulation of neutrophil chemotaxis	0.03125
GO:0090263	positive regulation of canonical Wnt receptor signaling pathway	0.03125
GO:1900026	positive regulation of substrate adhesion-dependent cell spreading	0.03125
GO:1901165	positive regulation of trophoblast cell migration	0.03125
GO:2000060	positive regulation of protein ubiquitination involved in ubiquitin-dependent protein catabolic process	0.03125
GO:2000510	positive regulation of dendritic cell chemotaxis	0.03125
GO:0000122	negative regulation of transcription from RNA polymerase II promoter	0.03125
GO:0000398	mRNA splicing, via spliceosome	0.03125
GO:0000910	cytokinesis	0.03125
GO:0001503	ossification	0.03125
GO:0001957	intramembranous ossification	0.03125
GO:0002063	chondrocyte development	0.03125
GO:0006021	inositol biosynthetic process	0.03125
GO:0006081	cellular aldehyde metabolic process	0.03125
GO:0006090	pyruvate metabolic process	0.03125
GO:0006098	pentose-phosphate shunt	0.03125
GO:0006184	GTP catabolic process	0.03125
GO:0006351	transcription, DNA-dependent	0.03125
GO:0006397	mRNA processing	0.03125
GO:0006406	mRNA export from nucleus	0.03125
GO:0006457	protein folding	0.03125
GO:0006521	regulation of cellular amino acid metabolic process	0.03125
GO:0006573	valine metabolic process	0.03125
GO:0006612	protein targeting to membrane	0.03125
GO:0006616	SRP-dependent cotranslational protein targeting to membrane, translocation	0.03125
GO:0006617	SRP-dependent cotranslational protein targeting to membrane, signal sequence recognition	0.03125
GO:0006700	C21-steroid hormone biosynthetic process	0.03125
GO:0006801	superoxide metabolic process	0.03125
GO:0006805	xenobiotic metabolic process	0.03125
GO:0006809	nitric oxide biosynthetic process	0.03125
GO:0006897	endocytosis	0.03125
GO:0006906	vesicle fusion	0.03125
GO:0006915	apoptotic process	0.03125
GO:0006944	cellular membrane fusion	0.03125
GO:0006950	response to stress	0.03125
GO:0006958	complement activation, classical pathway	0.03125
GO:0006979	response to oxidative stress	0.03125
GO:0007030	Golgi organization	0.03125
GO:0007049	cell cycle	0.03125
GO:0007155	cell adhesion	0.03125
GO:0007166	cell surface receptor signaling pathway	0.03125
GO:0007179	transforming growth factor beta receptor signaling pathway	0.03125
GO:0007266	Rho protein signal transduction	0.03125
GO:0007271	synaptic transmission, cholinergic	0.03125
GO:0007275	multicellular organismal development	0.03125
GO:0007566	embryo implantation	0.03125
GO:0007568	aging	0.03125
GO:0007597	blood coagulation, intrinsic pathway	0.03125
GO:0007601	visual perception	0.03125
GO:0007605	sensory perception of sound	0.03125
GO:0008152	metabolic process	0.03125
GO:0008202	steroid metabolic process	0.03125
GO:0008217	regulation of blood pressure	0.03125
GO:0008285	negative regulation of cell proliferation	0.03125
GO:0008380	RNA splicing	0.03125

## Sheet: Hypoxia_J8
GO id	GO name	Annotated proteins (%)
GO:0044281	small molecule metabolic process	0.2
GO:0007411	axon guidance	0.15
GO:0030198	extracellular matrix organization	0.15
GO:0042178	xenobiotic catabolic process	0.1
GO:0006457	protein folding	0.1
GO:0070208	protein heterotrimerization	0.1
GO:0006749	glutathione metabolic process	0.1
GO:0044267	cellular protein metabolic process	0.1
GO:0007155	cell adhesion	0.1
GO:0007165	signal transduction	0.1
GO:0006805	xenobiotic metabolic process	0.1
GO:0006612	protein targeting to membrane	0.05
GO:0006614	SRP-dependent cotranslational protein targeting to membrane	0.05
GO:0006626	protein targeting to mitochondrion	0.05
GO:0006700	C21-steroid hormone biosynthetic process	0.05
GO:0006940	regulation of smooth muscle contraction	0.05
GO:0006944	cellular membrane fusion	0.05
GO:0006950	response to stress	0.05
GO:0006987	activation of signaling protein activity involved in unfolded protein response	0.05
GO:0007030	Golgi organization	0.05
GO:0007399	nervous system development	0.05
GO:0007517	muscle organ development	0.05
GO:0008202	steroid metabolic process	0.05
GO:0009653	anatomical structure morphogenesis	0.05
GO:0010467	gene expression	0.05
GO:0016337	cell-cell adhesion	0.05
GO:0016556	mRNA modification	0.05
GO:0017148	negative regulation of translation	0.05
GO:0018279	protein N-linked glycosylation via asparagine	0.05
GO:0018916	nitrobenzene metabolic process	0.05
GO:0022900	electron transport chain	0.05
GO:0022904	respiratory electron transport chain	0.05
GO:0030433	ER-associated protein catabolic process	0.05
GO:0030968	endoplasmic reticulum unfolded protein response	0.05
GO:0031032	actomyosin structure organization	0.05
GO:0031120	snRNA pseudouridine synthesis	0.05
GO:0032853	positive regulation of Ran GTPase activity	0.05
GO:0034097	response to cytokine stimulus	0.05
GO:0042035	regulation of cytokine biosynthetic process	0.05
GO:0042110	T cell activation	0.05
GO:0042254	ribosome biogenesis	0.05
GO:0043066	negative regulation of apoptotic process	0.05
GO:0043687	post-translational protein modification	0.05
GO:0044597	daunorubicin metabolic process	0.05
GO:0044598	doxorubicin metabolic process	0.05
GO:0045087	innate immune response	0.05
GO:0046826	negative regulation of protein export from nucleus	0.05
GO:0050819	negative regulation of coagulation	0.05
GO:0055114	oxidation-reduction process	0.05
GO:0070458	cellular detoxification of nitrogen compound	0.05
GO:0000087	M phase of mitotic cell cycle	0.05
GO:0071230	cellular response to amino acid stimulus	0.05
GO:0000236	mitotic prometaphase	0.05
GO:0000278	mitotic cell cycle	0.05
GO:0005975	carbohydrate metabolic process	0.05
GO:0006099	tricarboxylic acid cycle	0.05
GO:0006105	succinate metabolic process	0.05
GO:0006364	rRNA processing	0.05
GO:0006412	translation	0.05
GO:0006486	protein glycosylation	0.05
GO:0006487	protein N-linked glycosylation	0.05
GO:0006508	proteolysis	0.05

## Sheet: Infection_H1
GO id	GO name	Annotated proteins (%)
GO:0044281	small molecule metabolic process	0.285714
GO:0010467	gene expression	0.2
GO:0055114	oxidation-reduction process	0.2
GO:0008152	metabolic process	0.142857
GO:0006749	glutathione metabolic process	0.114286
GO:0000398	mRNA splicing, via spliceosome	0.114286
GO:0008285	negative regulation of cell proliferation	0.114286
GO:0008380	RNA splicing	0.114286
GO:0006979	response to oxidative stress	0.0857143
GO:0030198	extracellular matrix organization	0.0857143
GO:0006805	xenobiotic metabolic process	0.0857143
GO:0006915	apoptotic process	0.0857143
GO:0007165	signal transduction	0.0857143
GO:0007155	cell adhesion	0.0857143
GO:0006457	protein folding	0.0571429
GO:0006366	transcription from RNA polymerase II promoter	0.0571429
GO:0043066	negative regulation of apoptotic process	0.0571429
GO:0006511	ubiquitin-dependent protein catabolic process	0.0571429
GO:0016032	viral reproduction	0.0571429
GO:0044255	cellular lipid metabolic process	0.0571429
GO:0070208	protein heterotrimerization	0.0571429
GO:0044267	cellular protein metabolic process	0.0571429
GO:0045429	positive regulation of nitric oxide biosynthetic process	0.0571429
GO:0008283	cell proliferation	0.0571429
GO:0016070	RNA metabolic process	0.0571429
GO:0016071	mRNA metabolic process	0.0571429
GO:0006412	translation	0.0571429
GO:0007411	axon guidance	0.0571429
GO:0008652	cellular amino acid biosynthetic process	0.0571429
GO:0006950	response to stress	0.0571429
GO:0048147	negative regulation of fibroblast proliferation	0.0571429
GO:0032968	positive regulation of transcription elongation from RNA polymerase II promoter	0.0571429
GO:0006413	translational initiation	0.0571429
GO:0006357	regulation of transcription from RNA polymerase II promoter	0.0571429
GO:0009435	NAD biosynthetic process	0.0571429
GO:0007005	mitochondrion organization	0.0571429
GO:0006415	translational termination	0.0571429
GO:0034641	cellular nitrogen compound metabolic process	0.0571429
GO:0019896	axon transport of mitochondrion	0.0571429
GO:0042178	xenobiotic catabolic process	0.0571429
GO:0006564	L-serine biosynthetic process	0.0571429
GO:0000184	nuclear-transcribed mRNA catabolic process, nonsense-mediated decay	0.0571429
GO:0022904	respiratory electron transport chain	0.0571429
GO:0006525	arginine metabolic process	0.0285714
GO:0006527	arginine catabolic process	0.0285714
GO:0006541	glutamine metabolic process	0.0285714
GO:0006544	glycine metabolic process	0.0285714
GO:0006563	L-serine metabolic process	0.0285714
GO:0006566	threonine metabolic process	0.0285714
GO:0006614	SRP-dependent cotranslational protein targeting to membrane	0.0285714
GO:0006635	fatty acid beta-oxidation	0.0285714
GO:0006730	one-carbon metabolic process	0.0285714
GO:0006740	NADPH regeneration	0.0285714
GO:0006766	vitamin metabolic process	0.0285714
GO:0006767	water-soluble vitamin metabolic process	0.0285714
GO:0006769	nicotinamide metabolic process	0.0285714
GO:0006801	superoxide metabolic process	0.0285714
GO:0006826	iron ion transport	0.0285714
GO:0006879	cellular iron ion homeostasis	0.0285714
GO:0006880	intracellular sequestering of iron ion	0.0285714
GO:0006892	post-Golgi vesicle-mediated transport	0.0285714
GO:0006898	receptor-mediated endocytosis	0.0285714
GO:0006907	pinocytosis	0.0285714
GO:0006928	cellular component movement	0.0285714
GO:0006936	muscle contraction	0.0285714
GO:0006955	immune response	0.0285714
GO:0006987	activation of signaling protein activity involved in unfolded protein response	0.0285714
GO:0007007	inner mitochondrial membrane organization	0.0285714
GO:0007010	cytoskeleton organization	0.0285714
GO:0007160	cell-matrix adhesion	0.0285714
GO:0007172	signal complex assembly	0.0285714
GO:0007173	epidermal growth factor receptor signaling pathway	0.0285714
GO:0007229	integrin-mediated signaling pathway	0.0285714
GO:0007257	activation of JUN kinase activity	0.0285714
GO:0007263	nitric oxide mediated signal transduction	0.0285714
GO:0007267	cell-cell signaling	0.0285714
GO:0007338	single fertilization	0.0285714
GO:0007409	axonogenesis	0.0285714
GO:0007412	axon target recognition	0.0285714
GO:0007420	brain development	0.0285714
GO:0007492	endoderm development	0.0285714
GO:0007507	heart development	0.0285714
GO:0007568	aging	0.0285714
GO:0007585	respiratory gaseous exchange	0.0285714
GO:0007588	excretion	0.0285714
GO:0007601	visual perception	0.0285714
GO:0007626	locomotory behavior	0.0285714
GO:0007628	adult walking behavior	0.0285714
GO:0008053	mitochondrial fusion	0.0285714
GO:0008206	bile acid metabolic process	0.0285714
GO:0008217	regulation of blood pressure	0.0285714
GO:0008218	bioluminescence	0.0285714
GO:0008219	cell death	0.0285714
GO:0008284	positive regulation of cell proliferation	0.0285714
GO:0008544	epidermis development	0.0285714
GO:0008585	female gonad development	0.0285714
GO:0008610	lipid biosynthetic process	0.0285714
GO:0008615	pyridoxine biosynthetic process	0.0285714
GO:0009058	biosynthetic process	0.0285714
GO:0009166	nucleotide catabolic process	0.0285714
GO:0009258	10-formyltetrahydrofolate catabolic process	0.0285714
GO:0009448	gamma-aminobutyric acid metabolic process	0.0285714
GO:0009791	post-embryonic development	0.0285714
GO:0010042	response to manganese ion	0.0285714
GO:0010043	response to zinc ion	0.0285714
GO:0010269	response to selenium ion	0.0285714
GO:0010332	response to gamma radiation	0.0285714
GO:0010468	regulation of gene expression	0.0285714
GO:0010718	positive regulation of epithelial to mesenchymal transition	0.0285714
GO:0010862	positive regulation of pathway-restricted SMAD protein phosphorylation	0.0285714
GO:0014070	response to organic cyclic compound	0.0285714
GO:0014823	response to activity	0.0285714
GO:0015031	protein transport	0.0285714
GO:0016044	cellular membrane organization	0.0285714
GO:0016049	cell growth	0.0285714
GO:0016055	Wnt receptor signaling pathway	0.0285714
GO:0016337	cell-cell adhesion	0.0285714
GO:0016556	mRNA modification	0.0285714
GO:0016579	protein deubiquitination	0.0285714
GO:0018108	peptidyl-tyrosine phosphorylation	0.0285714
GO:0018208	peptidyl-proline modification	0.0285714
GO:0018916	nitrobenzene metabolic process	0.0285714
GO:0019048	virus-host interaction	0.0285714
GO:0019058	viral infectious cycle	0.0285714
GO:0019083	viral transcription	0.0285714
GO:0019233	sensory perception of pain	0.0285714
GO:0019430	removal of superoxide radicals	0.0285714
GO:0019530	taurine metabolic process	0.0285714
GO:0019674	NAD metabolic process	0.0285714
GO:0021510	spinal cord development	0.0285714
GO:0021782	glial cell development	0.0285714
GO:0021915	neural tube development	0.0285714
GO:0022008	neurogenesis	0.0285714
GO:0022402	cell cycle process	0.0285714
GO:0030032	lamellipodium assembly	0.0285714
GO:0030097	hemopoiesis	0.0285714
GO:0030099	myeloid cell differentiation	0.0285714
GO:0030199	collagen fibril organization	0.0285714
GO:0030278	regulation of ossification	0.0285714
GO:0030282	bone mineralization	0.0285714
GO:0030335	positive regulation of cell migration	0.0285714
GO:0030511	positive regulation of transforming growth factor beta receptor signaling pathway	0.0285714
GO:0030968	endoplasmic reticulum unfolded protein response	0.0285714
GO:0031124	mRNA 3'-end processing	0.0285714
GO:0031175	neuron projection development	0.0285714
GO:0031667	response to nutrient levels	0.0285714
GO:0032091	negative regulation of protein binding	0.0285714
GO:0032320	positive regulation of Ras GTPase activity	0.0285714
GO:0032364	oxygen homeostasis	0.0285714
GO:0032436	positive regulation of proteasomal ubiquitin-dependent protein catabolic process	0.0285714
GO:0032496	response to lipopolysaccharide	0.0285714
GO:0033540	fatty acid beta-oxidation using acyl-CoA oxidase	0.0285714
GO:0033554	cellular response to stress	0.0285714
GO:0033559	unsaturated fatty acid metabolic process	0.0285714
GO:0033591	response to L-ascorbic acid	0.0285714
GO:0034021	response to silicon dioxide	0.0285714
GO:0034329	cell junction assembly	0.0285714
GO:0034614	cellular response to reactive oxygen species	0.0285714
GO:0035115	embryonic forelimb morphogenesis	0.0285714
GO:0036109	alpha-linolenic acid metabolic process	0.0285714
GO:0042273	ribosomal large subunit biogenesis	0.0285714
GO:0042311	vasodilation	0.0285714
GO:0042493	response to drug	0.0285714
GO:0042542	response to hydrogen peroxide	0.0285714
GO:0042554	superoxide anion generation	0.0285714
GO:0042572	retinol metabolic process	0.0285714
GO:0042573	retinoic acid metabolic process	0.0285714
GO:0042743	hydrogen peroxide metabolic process	0.0285714
GO:0042755	eating behavior	0.0285714
GO:0043407	negative regulation of MAP kinase activity	0.0285714
GO:0043484	regulation of RNA splicing	0.0285714
GO:0043524	negative regulation of neuron apoptotic process	0.0285714
GO:0045599	negative regulation of fat cell differentiation	0.0285714
GO:0045766	positive regulation of angiogenesis	0.0285714
GO:0045785	positive regulation of cell adhesion	0.0285714
GO:0045807	positive regulation of endocytosis	0.0285714
GO:0045892	negative regulation of transcription, DNA-dependent	0.0285714
GO:0045893	positive regulation of transcription, DNA-dependent	0.0285714
GO:0045944	positive regulation of transcription from RNA polymerase II promoter	0.0285714
GO:0046086	adenosine biosynthetic process	0.0285714
GO:0046135	pyrimidine nucleoside catabolic process	0.0285714
GO:0046686	response to cadmium ion	0.0285714
GO:0048041	focal adhesion assembly	0.0285714
GO:0048268	clathrin coat assembly	0.0285714
GO:0048545	response to steroid hormone stimulus	0.0285714
GO:0048666	neuron development	0.0285714
GO:0048678	response to axon injury	0.0285714
GO:0048747	muscle fiber development	0.0285714
GO:0048754	branching morphogenesis of a tube	0.0285714
GO:0048773	erythrophore differentiation	0.0285714
GO:0050434	positive regulation of viral transcription	0.0285714
GO:0050665	hydrogen peroxide biosynthetic process	0.0285714
GO:0050728	negative regulation of inflammatory response	0.0285714
GO:0050790	regulation of catalytic activity	0.0285714
GO:0050905	neuromuscular process	0.0285714
GO:0051260	protein homooligomerization	0.0285714
GO:0051262	protein tetramerization	0.0285714
GO:0051289	protein homotetramerization	0.0285714
GO:0051602	response to electrical stimulus	0.0285714
GO:0051770	positive regulation of nitric-oxide synthase biosynthetic process	0.0285714
GO:0051881	regulation of mitochondrial membrane potential	0.0285714
GO:0055072	iron ion homeostasis	0.0285714
GO:0055085	transmembrane transport	0.0285714
GO:0055086	nucleobase-containing small molecule metabolic process	0.0285714
GO:0055093	response to hyperoxia	0.0285714
GO:0060391	positive regulation of SMAD protein import into nucleus	0.0285714
GO:0060396	growth hormone receptor signaling pathway	0.0285714
GO:0060766	negative regulation of androgen receptor signaling pathway	0.0285714
GO:0061418	regulation of transcription from RNA polymerase II promoter in response to hypoxia	0.0285714
GO:0070458	cellular detoxification of nitrogen compound	0.0285714
GO:0071230	cellular response to amino acid stimulus	0.0285714
GO:0071361	cellular response to ethanol	0.0285714
GO:0071456	cellular response to hypoxia	0.0285714
GO:0071560	cellular response to transforming growth factor beta stimulus	0.0285714
GO:0090090	negative regulation of canonical Wnt receptor signaling pathway	0.0285714
GO:0090201	negative regulation of release of cytochrome c from mitochondria	0.0285714
GO:0090398	cellular senescence	0.0285714
GO:1900026	positive regulation of substrate adhesion-dependent cell spreading	0.0285714
GO:2000096	positive regulation of Wnt receptor signaling pathway, planar cell polarity pathway	0.0285714
GO:2000370	positive regulation of clathrin-mediated endocytosis	0.0285714
GO:2000643	positive regulation of early endosome to late endosome transport	0.0285714
GO:0000038	very long-chain fatty acid metabolic process	0.0285714
GO:2001046	positive regulation of integrin-mediated signaling pathway	0.0285714
GO:0000052	citrulline metabolic process	0.0285714
GO:0000187	activation of MAPK activity	0.0285714
GO:0000266	mitochondrial fission	0.0285714
GO:0000302	response to reactive oxygen species	0.0285714
GO:0000303	response to superoxide	0.0285714
GO:0000413	protein peptidyl-prolyl isomerization	0.0285714
GO:0000904	cell morphogenesis involved in differentiation	0.0285714
GO:0001306	age-dependent response to oxidative stress	0.0285714
GO:0001315	age-dependent response to reactive oxygen species	0.0285714
GO:0001649	osteoblast differentiation	0.0285714
GO:0001666	response to hypoxia	0.0285714
GO:0001701	in utero embryonic development	0.0285714
GO:0001836	release of cytochrome c from mitochondria	0.0285714
GO:0001843	neural tube closure	0.0285714
GO:0001889	liver development	0.0285714
GO:0001921	positive regulation of receptor recycling	0.0285714
GO:0001934	positive regulation of protein phosphorylation	0.0285714
GO:0003032	detection of oxygen	0.0285714
GO:0003069	vasodilation by acetylcholine involved in regulation of systemic arterial blood pressure	0.0285714
GO:0003073	regulation of systemic arterial blood pressure	0.0285714
GO:0006069	ethanol oxidation	0.0285714
GO:0006081	cellular aldehyde metabolic process	0.0285714
GO:0006097	glyoxylate cycle	0.0285714
GO:0006099	tricarboxylic acid cycle	0.0285714
GO:0006102	isocitrate metabolic process	0.0285714
GO:0006103	2-oxoglutarate metabolic process	0.0285714
GO:0006144	purine nucleobase metabolic process	0.0285714
GO:0006184	GTP catabolic process	0.0285714
GO:0006195	purine nucleotide catabolic process	0.0285714
GO:0006196	AMP catabolic process	0.0285714
GO:0006206	pyrimidine nucleobase metabolic process	0.0285714
GO:0006259	DNA metabolic process	0.0285714
GO:0006355	regulation of transcription, DNA-dependent	0.0285714
GO:0006364	rRNA processing	0.0285714
GO:0006368	transcription elongation from RNA polymerase II promoter	0.0285714
GO:0006369	termination of RNA polymerase II transcription	0.0285714
GO:0006378	mRNA polyadenylation	0.0285714
GO:0006396	RNA processing	0.0285714
GO:0006397	mRNA processing	0.0285714
GO:0006414	translational elongation	0.0285714
GO:0006449	regulation of translational termination	0.0285714
GO:0006479	protein methylation	0.0285714

## Sheet: Infection_H6
GO id	GO name	Annotated proteins (%)
GO:0044281	small molecule metabolic process	0.380952
GO:0055114	oxidation-reduction process	0.238095
GO:0008285	negative regulation of cell proliferation	0.190476
GO:0006805	xenobiotic metabolic process	0.190476
GO:0034641	cellular nitrogen compound metabolic process	0.142857
GO:0006351	transcription, DNA-dependent	0.142857
GO:0006749	glutathione metabolic process	0.142857
GO:0030198	extracellular matrix organization	0.142857
GO:0006979	response to oxidative stress	0.142857
GO:0006281	DNA repair	0.142857
GO:0051289	protein homotetramerization	0.142857
GO:0006310	DNA recombination	0.142857
GO:0001666	response to hypoxia	0.0952381
GO:0042542	response to hydrogen peroxide	0.0952381
GO:0043967	histone H4 acetylation	0.0952381
GO:0010467	gene expression	0.0952381
GO:0006801	superoxide metabolic process	0.0952381
GO:0007411	axon guidance	0.0952381
GO:0043066	negative regulation of apoptotic process	0.0952381
GO:0008152	metabolic process	0.0952381
GO:0008217	regulation of blood pressure	0.0952381
GO:0032508	DNA duplex unwinding	0.0952381
GO:0051260	protein homooligomerization	0.0952381
GO:0043968	histone H2A acetylation	0.0952381
GO:0006397	mRNA processing	0.0952381
GO:0008652	cellular amino acid biosynthetic process	0.0952381
GO:0040008	regulation of growth	0.0952381
GO:0055072	iron ion homeostasis	0.0952381
GO:0055085	transmembrane transport	0.0952381
GO:0043524	negative regulation of neuron apoptotic process	0.0952381
GO:0008380	RNA splicing	0.0952381
GO:0006355	regulation of transcription, DNA-dependent	0.0952381
GO:0070208	protein heterotrimerization	0.0952381
GO:0006357	regulation of transcription from RNA polymerase II promoter	0.0952381
GO:0042178	xenobiotic catabolic process	0.0952381
GO:0006879	cellular iron ion homeostasis	0.0952381
GO:0007568	aging	0.0952381
GO:0048147	negative regulation of fibroblast proliferation	0.0952381
GO:0006614	SRP-dependent cotranslational protein targeting to membrane	0.047619
GO:0006778	porphyrin-containing compound metabolic process	0.047619
GO:0006788	heme oxidation	0.047619
GO:0006809	nitric oxide biosynthetic process	0.047619
GO:0006826	iron ion transport	0.047619
GO:0006880	intracellular sequestering of iron ion	0.047619
GO:0006892	post-Golgi vesicle-mediated transport	0.047619
GO:0006915	apoptotic process	0.047619
GO:0006950	response to stress	0.047619
GO:0006955	immune response	0.047619
GO:0007005	mitochondrion organization	0.047619
GO:0007067	mitosis	0.047619
GO:0007155	cell adhesion	0.047619
GO:0007165	signal transduction	0.047619
GO:0007243	intracellular protein kinase cascade	0.047619
GO:0007264	small GTPase mediated signal transduction	0.047619
GO:0007268	synaptic transmission	0.047619
GO:0007269	neurotransmitter secretion	0.047619
GO:0007271	synaptic transmission, cholinergic	0.047619
GO:0007283	spermatogenesis	0.047619
GO:0007507	heart development	0.047619
GO:0007584	response to nutrient	0.047619
GO:0007588	excretion	0.047619
GO:0007610	behavior	0.047619
GO:0007626	locomotory behavior	0.047619
GO:0008218	bioluminescence	0.047619
GO:0008219	cell death	0.047619
GO:0008544	epidermis development	0.047619
GO:0008615	pyridoxine biosynthetic process	0.047619
GO:0008630	intrinsic apoptotic signaling pathway in response to DNA damage	0.047619
GO:0009166	nucleotide catabolic process	0.047619
GO:0009636	response to toxin	0.047619
GO:0009791	post-embryonic development	0.047619
GO:0010042	response to manganese ion	0.047619
GO:0010043	response to zinc ion	0.047619
GO:0010269	response to selenium ion	0.047619
GO:0010332	response to gamma radiation	0.047619
GO:0014047	glutamate secretion	0.047619
GO:0014070	response to organic cyclic compound	0.047619
GO:0014806	smooth muscle hyperplasia	0.047619
GO:0014823	response to activity	0.047619
GO:0016032	viral reproduction	0.047619
GO:0016044	cellular membrane organization	0.047619
GO:0016049	cell growth	0.047619
GO:0016070	RNA metabolic process	0.047619
GO:0016071	mRNA metabolic process	0.047619
GO:0016337	cell-cell adhesion	0.047619
GO:0018916	nitrobenzene metabolic process	0.047619
GO:0019058	viral infectious cycle	0.047619
GO:0019083	viral transcription	0.047619
GO:0019430	removal of superoxide radicals	0.047619
GO:0022904	respiratory electron transport chain	0.047619
GO:0030097	hemopoiesis	0.047619
GO:0030199	collagen fibril organization	0.047619
GO:0030278	regulation of ossification	0.047619
GO:0031667	response to nutrient levels	0.047619
GO:0031670	cellular response to nutrient	0.047619
GO:0032320	positive regulation of Ras GTPase activity	0.047619
GO:0032355	response to estradiol stimulus	0.047619
GO:0032364	oxygen homeostasis	0.047619
GO:0032496	response to lipopolysaccharide	0.047619
GO:0032764	negative regulation of mast cell cytokine production	0.047619
GO:0033591	response to L-ascorbic acid	0.047619
GO:0034021	response to silicon dioxide	0.047619
GO:0034080	CENP-A containing nucleosome assembly at centromere	0.047619
GO:0034101	erythrocyte homeostasis	0.047619
GO:0034383	low-density lipoprotein particle clearance	0.047619
GO:0034644	cellular response to UV	0.047619
GO:0035094	response to nicotine	0.047619
GO:0035115	embryonic forelimb morphogenesis	0.047619
GO:0035556	intracellular signal transduction	0.047619
GO:0042167	heme catabolic process	0.047619
GO:0042168	heme metabolic process	0.047619
GO:0042273	ribosomal large subunit biogenesis	0.047619
GO:0042311	vasodilation	0.047619
GO:0042493	response to drug	0.047619
GO:0042554	superoxide anion generation	0.047619
GO:0042572	retinol metabolic process	0.047619
GO:0042573	retinoic acid metabolic process	0.047619
GO:0042743	hydrogen peroxide metabolic process	0.047619
GO:0043086	negative regulation of catalytic activity	0.047619
GO:0043123	positive regulation of I-kappaB kinase/NF-kappaB cascade	0.047619
GO:0043305	negative regulation of mast cell degranulation	0.047619
GO:0043392	negative regulation of DNA binding	0.047619
GO:0043433	negative regulation of sequence-specific DNA binding transcription factor activity	0.047619
GO:0043484	regulation of RNA splicing	0.047619
GO:0043525	positive regulation of neuron apoptotic process	0.047619
GO:0043619	regulation of transcription from RNA polymerase II promoter in response to oxidative stress	0.047619
GO:0043627	response to estrogen stimulus	0.047619
GO:0044267	cellular protein metabolic process	0.047619
GO:0045080	positive regulation of chemokine biosynthetic process	0.047619
GO:0045429	positive regulation of nitric oxide biosynthetic process	0.047619
GO:0045471	response to ethanol	0.047619
GO:0045599	negative regulation of fat cell differentiation	0.047619
GO:0045765	regulation of angiogenesis	0.047619
GO:0045766	positive regulation of angiogenesis	0.047619
GO:0045909	positive regulation of vasodilation	0.047619
GO:0046086	adenosine biosynthetic process	0.047619
GO:0046135	pyrimidine nucleoside catabolic process	0.047619
GO:0046686	response to cadmium ion	0.047619
GO:0048661	positive regulation of smooth muscle cell proliferation	0.047619
GO:0048662	negative regulation of smooth muscle cell proliferation	0.047619
GO:0048666	neuron development	0.047619
GO:0048678	response to axon injury	0.047619
GO:0048773	erythrophore differentiation	0.047619
GO:0050665	hydrogen peroxide biosynthetic process	0.047619
GO:0050728	negative regulation of inflammatory response	0.047619
GO:0050790	regulation of catalytic activity	0.047619
GO:0050896	response to stimulus	0.047619
GO:0051090	regulation of sequence-specific DNA binding transcription factor activity	0.047619
GO:0051301	cell division	0.047619
GO:0051602	response to electrical stimulus	0.047619
GO:0051881	regulation of mitochondrial membrane potential	0.047619
GO:0055086	nucleobase-containing small molecule metabolic process	0.047619
GO:0055093	response to hyperoxia	0.047619
GO:0070458	cellular detoxification of nitrogen compound	0.047619
GO:0071230	cellular response to amino acid stimulus	0.047619
GO:0071276	cellular response to cadmium ion	0.047619
GO:0071361	cellular response to ethanol	0.047619
GO:0000122	negative regulation of transcription from RNA polymerase II promoter	0.047619
GO:0071456	cellular response to hypoxia	0.047619
GO:0000184	nuclear-transcribed mRNA catabolic process, nonsense-mediated decay	0.047619
GO:0000302	response to reactive oxygen species	0.047619
GO:0000303	response to superoxide	0.047619
GO:0000380	alternative mRNA splicing, via spliceosome	0.047619
GO:0000398	mRNA splicing, via spliceosome	0.047619
GO:0001306	age-dependent response to oxidative stress	0.047619
GO:0001315	age-dependent response to reactive oxygen species	0.047619
GO:0001525	angiogenesis	0.047619
GO:0001836	release of cytochrome c from mitochondria	0.047619
GO:0001889	liver development	0.047619
GO:0001935	endothelial cell proliferation	0.047619
GO:0002087	regulation of respiratory gaseous exchange by neurological system process	0.047619
GO:0002246	wound healing involved in inflammatory response	0.047619
GO:0002686	negative regulation of leukocyte migration	0.047619
GO:0003032	detection of oxygen	0.047619
GO:0003069	vasodilation by acetylcholine involved in regulation of systemic arterial blood pressure	0.047619
GO:0006069	ethanol oxidation	0.047619
GO:0006081	cellular aldehyde metabolic process	0.047619
GO:0006144	purine nucleobase metabolic process	0.047619
GO:0006195	purine nucleotide catabolic process	0.047619
GO:0006196	AMP catabolic process	0.047619
GO:0006200	ATP catabolic process	0.047619
GO:0006206	pyrimidine nucleobase metabolic process	0.047619
GO:0006259	DNA metabolic process	0.047619
GO:0006260	DNA replication	0.047619
GO:0006334	nucleosome assembly	0.047619
GO:0006364	rRNA processing	0.047619
GO:0006412	translation	0.047619
GO:0006413	translational initiation	0.047619
GO:0006414	translational elongation	0.047619
GO:0006415	translational termination	0.047619
GO:0006457	protein folding	0.047619
GO:0006521	regulation of cellular amino acid metabolic process	0.047619
GO:0006537	glutamate biosynthetic process	0.047619
GO:0006541	glutamine metabolic process	0.047619
GO:0006543	glutamine catabolic process	0.047619
GO:0006564	L-serine biosynthetic process	0.047619

## Sheet: Infection_H12
GO id	GO name	Annotated proteins (%)
GO:0000398	mRNA splicing, via spliceosome	0.27027
GO:0008380	RNA splicing	0.243243
GO:0006406	mRNA export from nucleus	0.216216
GO:0046784	intronless viral mRNA export from host nucleus	0.189189
GO:0044281	small molecule metabolic process	0.189189
GO:0000245	spliceosomal complex assembly	0.189189
GO:0010501	RNA secondary structure unwinding	0.189189
GO:0010467	gene expression	0.135135
GO:0006412	translation	0.108108
GO:0055114	oxidation-reduction process	0.108108
GO:0006413	translational initiation	0.108108
GO:0044267	cellular protein metabolic process	0.108108
GO:0007165	signal transduction	0.108108
GO:0000184	nuclear-transcribed mRNA catabolic process, nonsense-mediated decay	0.0810811
GO:0051260	protein homooligomerization	0.0810811
GO:0016071	mRNA metabolic process	0.0810811
GO:0006979	response to oxidative stress	0.0810811
GO:0006915	apoptotic process	0.0810811
GO:0043066	negative regulation of apoptotic process	0.0810811
GO:0019058	viral infectious cycle	0.0810811
GO:0006614	SRP-dependent cotranslational protein targeting to membrane	0.0810811
GO:0019083	viral transcription	0.0810811
GO:0016032	viral reproduction	0.0810811
GO:0007155	cell adhesion	0.0810811
GO:0016070	RNA metabolic process	0.0810811
GO:0006414	translational elongation	0.0810811
GO:0006415	translational termination	0.0810811
GO:0055085	transmembrane transport	0.0540541
GO:0007264	small GTPase mediated signal transduction	0.0540541
GO:0007265	Ras protein signal transduction	0.0540541
GO:0006801	superoxide metabolic process	0.0540541
GO:0045944	positive regulation of transcription from RNA polymerase II promoter	0.0540541
GO:0006805	xenobiotic metabolic process	0.0540541
GO:0001843	neural tube closure	0.0540541
GO:0006879	cellular iron ion homeostasis	0.0540541
GO:0006144	purine nucleobase metabolic process	0.0540541
GO:0007568	aging	0.0540541
GO:0034641	cellular nitrogen compound metabolic process	0.0540541
GO:0006357	regulation of transcription from RNA polymerase II promoter	0.0540541
GO:0006364	rRNA processing	0.0540541
GO:0001666	response to hypoxia	0.0540541
GO:0006184	GTP catabolic process	0.0540541
GO:0008152	metabolic process	0.0540541
GO:0042542	response to hydrogen peroxide	0.0540541
GO:0008217	regulation of blood pressure	0.0540541
GO:0008219	cell death	0.0540541
GO:0055072	iron ion homeostasis	0.0540541
GO:0055086	nucleobase-containing small molecule metabolic process	0.0540541
GO:0008285	negative regulation of cell proliferation	0.0540541
GO:0007005	mitochondrion organization	0.0540541
GO:0006749	glutathione metabolic process	0.0540541
GO:0043524	negative regulation of neuron apoptotic process	0.0540541
GO:0009435	NAD biosynthetic process	0.0540541
GO:0006950	response to stress	0.027027
GO:0006987	activation of signaling protein activity involved in unfolded protein response	0.027027
GO:0007007	inner mitochondrial membrane organization	0.027027
GO:0007010	cytoskeleton organization	0.027027
GO:0007049	cell cycle	0.027027
GO:0007160	cell-matrix adhesion	0.027027
GO:0007172	signal complex assembly	0.027027
GO:0007173	epidermal growth factor receptor signaling pathway	0.027027
GO:0007229	integrin-mediated signaling pathway	0.027027
GO:0007243	intracellular protein kinase cascade	0.027027
GO:0007267	cell-cell signaling	0.027027
GO:0007271	synaptic transmission, cholinergic	0.027027
GO:0007338	single fertilization	0.027027
GO:0007411	axon guidance	0.027027
GO:0007420	brain development	0.027027
GO:0007507	heart development	0.027027
GO:0007584	response to nutrient	0.027027
GO:0007588	excretion	0.027027
GO:0007601	visual perception	0.027027
GO:0007626	locomotory behavior	0.027027
GO:0008053	mitochondrial fusion	0.027027
GO:0008218	bioluminescence	0.027027
GO:0008284	positive regulation of cell proliferation	0.027027
GO:0008286	insulin receptor signaling pathway	0.027027
GO:0008630	intrinsic apoptotic signaling pathway in response to DNA damage	0.027027
GO:0008652	cellular amino acid biosynthetic process	0.027027
GO:0009113	purine nucleobase biosynthetic process	0.027027
GO:0009166	nucleotide catabolic process	0.027027
GO:0009168	purine ribonucleoside monophosphate biosynthetic process	0.027027
GO:0009438	methylglyoxal metabolic process	0.027027
GO:0009448	gamma-aminobutyric acid metabolic process	0.027027
GO:0009636	response to toxin	0.027027
GO:0009791	post-embryonic development	0.027027
GO:0010042	response to manganese ion	0.027027
GO:0010043	response to zinc ion	0.027027
GO:0010269	response to selenium ion	0.027027
GO:0010332	response to gamma radiation	0.027027
GO:0010468	regulation of gene expression	0.027027
GO:0010976	positive regulation of neuron projection development	0.027027
GO:0014070	response to organic cyclic compound	0.027027
GO:0014806	smooth muscle hyperplasia	0.027027
GO:0014823	response to activity	0.027027
GO:0015031	protein transport	0.027027
GO:0016477	cell migration	0.027027
GO:0016556	mRNA modification	0.027027
GO:0018108	peptidyl-tyrosine phosphorylation	0.027027
GO:0019048	virus-host interaction	0.027027
GO:0019430	removal of superoxide radicals	0.027027
GO:0019530	taurine metabolic process	0.027027
GO:0019674	NAD metabolic process	0.027027
GO:0019896	axon transport of mitochondrion	0.027027
GO:0021510	spinal cord development	0.027027
GO:0021782	glial cell development	0.027027
GO:0021915	neural tube development	0.027027
GO:0022008	neurogenesis	0.027027
GO:0022402	cell cycle process	0.027027
GO:0022904	respiratory electron transport chain	0.027027
GO:0030032	lamellipodium assembly	0.027027
GO:0030097	hemopoiesis	0.027027
GO:0030198	extracellular matrix organization	0.027027
GO:0030316	osteoclast differentiation	0.027027
GO:0030433	ER-associated protein catabolic process	0.027027
GO:0030968	endoplasmic reticulum unfolded protein response	0.027027
GO:0031175	neuron projection development	0.027027
GO:0031532	actin cytoskeleton reorganization	0.027027
GO:0031667	response to nutrient levels	0.027027
GO:0031670	cellular response to nutrient	0.027027
GO:0031929	TOR signaling cascade	0.027027
GO:0032320	positive regulation of Ras GTPase activity	0.027027
GO:0032355	response to estradiol stimulus	0.027027
GO:0032364	oxygen homeostasis	0.027027
GO:0032496	response to lipopolysaccharide	0.027027
GO:0032764	negative regulation of mast cell cytokine production	0.027027
GO:0033572	transferrin transport	0.027027
GO:0033591	response to L-ascorbic acid	0.027027
GO:0034021	response to silicon dioxide	0.027027
GO:0034101	erythrocyte homeostasis	0.027027
GO:0034329	cell junction assembly	0.027027
GO:0034383	low-density lipoprotein particle clearance	0.027027
GO:0034614	cellular response to reactive oxygen species	0.027027
GO:0035094	response to nicotine	0.027027
GO:0035556	intracellular signal transduction	0.027027
GO:0042060	wound healing	0.027027
GO:0042167	heme catabolic process	0.027027
GO:0042168	heme metabolic process	0.027027
GO:0042273	ribosomal large subunit biogenesis	0.027027
GO:0042274	ribosomal small subunit biogenesis	0.027027
GO:0042311	vasodilation	0.027027
GO:0042493	response to drug	0.027027
GO:0042554	superoxide anion generation	0.027027
GO:0042572	retinol metabolic process	0.027027
GO:0042593	glucose homeostasis	0.027027
GO:0042743	hydrogen peroxide metabolic process	0.027027
GO:0043065	positive regulation of apoptotic process	0.027027
GO:0043086	negative regulation of catalytic activity	0.027027
GO:0043123	positive regulation of I-kappaB kinase/NF-kappaB cascade	0.027027
GO:0043305	negative regulation of mast cell degranulation	0.027027
GO:0043392	negative regulation of DNA binding	0.027027
GO:0043433	negative regulation of sequence-specific DNA binding transcription factor activity	0.027027
GO:0043525	positive regulation of neuron apoptotic process	0.027027
GO:0043619	regulation of transcription from RNA polymerase II promoter in response to oxidative stress	0.027027
GO:0043627	response to estrogen stimulus	0.027027
GO:0045080	positive regulation of chemokine biosynthetic process	0.027027
GO:0045198	establishment of epithelial cell apical/basal polarity	0.027027
GO:0045429	positive regulation of nitric oxide biosynthetic process	0.027027
GO:0045471	response to ethanol	0.027027
GO:0045599	negative regulation of fat cell differentiation	0.027027
GO:0045765	regulation of angiogenesis	0.027027
GO:0045766	positive regulation of angiogenesis	0.027027
GO:0045780	positive regulation of bone resorption	0.027027
GO:0045909	positive regulation of vasodilation	0.027027
GO:0046086	adenosine biosynthetic process	0.027027
GO:0046135	pyrimidine nucleoside catabolic process	0.027027
GO:0046686	response to cadmium ion	0.027027
GO:0048011	nerve growth factor receptor signaling pathway	0.027027
GO:0048025	negative regulation of mRNA splicing, via spliceosome	0.027027
GO:0048026	positive regulation of mRNA splicing, via spliceosome	0.027027
GO:0048041	focal adhesion assembly	0.027027
GO:0048147	negative regulation of fibroblast proliferation	0.027027
GO:0048661	positive regulation of smooth muscle cell proliferation	0.027027
GO:0048662	negative regulation of smooth muscle cell proliferation	0.027027
GO:0048666	neuron development	0.027027
GO:0048678	response to axon injury	0.027027
GO:0048754	branching morphogenesis of a tube	0.027027
GO:0048773	erythrophore differentiation	0.027027
GO:0050665	hydrogen peroxide biosynthetic process	0.027027
GO:0050728	negative regulation of inflammatory response	0.027027
GO:0050790	regulation of catalytic activity	0.027027
GO:0050896	response to stimulus	0.027027
GO:0051090	regulation of sequence-specific DNA binding transcription factor activity	0.027027
GO:0051289	protein homotetramerization	0.027027
GO:0051602	response to electrical stimulus	0.027027
GO:0051770	positive regulation of nitric-oxide synthase biosynthetic process	0.027027
GO:0051881	regulation of mitochondrial membrane potential	0.027027
GO:0055093	response to hyperoxia	0.027027
GO:0060026	convergent extension	0.027027
GO:0060070	canonical Wnt receptor signaling pathway	0.027027
GO:0060178	regulation of exocyst localization	0.027027
GO:0060396	growth hormone receptor signaling pathway	0.027027
GO:0060484	lung-associated mesenchyme development	0.027027
GO:0070208	protein heterotrimerization	0.027027
GO:0071230	cellular response to amino acid stimulus	0.027027
GO:0071276	cellular response to cadmium ion	0.027027
GO:0071300	cellular response to retinoic acid	0.027027
GO:0071347	cellular response to interleukin-1	0.027027
GO:0071361	cellular response to ethanol	0.027027
GO:0071456	cellular response to hypoxia	0.027027
GO:0090090	negative regulation of canonical Wnt receptor signaling pathway	0.027027
GO:0090103	cochlea morphogenesis	0.027027
GO:0090179	planar cell polarity pathway involved in neural tube closure	0.027027
GO:0090201	negative regulation of release of cytochrome c from mitochondria	0.027027
GO:0000028	ribosomal small subunit assembly	0.027027
GO:0090398	cellular senescence	0.027027
GO:0000187	activation of MAPK activity	0.027027
GO:0000266	mitochondrial fission	0.027027
GO:0000302	response to reactive oxygen species	0.027027
GO:0000303	response to superoxide	0.027027
GO:0000381	regulation of alternative mRNA splicing, via spliceosome	0.027027
GO:0000910	cytokinesis	0.027027
GO:0001306	age-dependent response to oxidative stress	0.027027
GO:0001315	age-dependent response to reactive oxygen species	0.027027
GO:0001525	angiogenesis	0.027027
GO:0001736	establishment of planar polarity	0.027027
GO:0001836	release of cytochrome c from mitochondria	0.027027
GO:0001889	liver development	0.027027
GO:0001928	regulation of exocyst assembly	0.027027
GO:0001935	endothelial cell proliferation	0.027027
GO:0002246	wound healing involved in inflammatory response	0.027027
GO:0002686	negative regulation of leukocyte migration	0.027027
GO:0003032	detection of oxygen	0.027027
GO:0003069	vasodilation by acetylcholine involved in regulation of systemic arterial blood pressure	0.027027
GO:0003401	axis elongation	0.027027
GO:0005975	carbohydrate metabolic process	0.027027
GO:0006069	ethanol oxidation	0.027027
GO:0006081	cellular aldehyde metabolic process	0.027027
GO:0006164	purine nucleotide biosynthetic process	0.027027
GO:0006189	'de novo' IMP biosynthetic process	0.027027
GO:0006195	purine nucleotide catabolic process	0.027027
GO:0006196	AMP catabolic process	0.027027
GO:0006206	pyrimidine nucleobase metabolic process	0.027027
GO:0006259	DNA metabolic process	0.027027
GO:0006366	transcription from RNA polymerase II promoter	0.027027
GO:0006397	mRNA processing	0.027027
GO:0006446	regulation of translational initiation	0.027027
GO:0006457	protein folding	0.027027
GO:0006468	protein phosphorylation	0.027027
GO:0006508	proteolysis	0.027027
GO:0006509	membrane protein ectodomain proteolysis	0.027027
GO:0006521	regulation of cellular amino acid metabolic process	0.027027
GO:0006541	glutamine metabolic process	0.027027
GO:0006544	glycine metabolic process	0.027027
GO:0006563	L-serine metabolic process	0.027027
GO:0006564	L-serine biosynthetic process	0.027027
GO:0006566	threonine metabolic process	0.027027
GO:0006766	vitamin metabolic process	0.027027
GO:0006767	water-soluble vitamin metabolic process	0.027027
GO:0006769	nicotinamide metabolic process	0.027027
GO:0006778	porphyrin-containing compound metabolic process	0.027027
GO:0006788	heme oxidation	0.027027
GO:0006809	nitric oxide biosynthetic process	0.027027
GO:0006810	transport	0.027027
GO:0006886	intracellular protein transport	0.027027
GO:0006913	nucleocytoplasmic transport	0.027027
GO:0006928	cellular component movement	0.027027
GO:0006936	muscle contraction	0.027027

## Sheet: Infection_H24
GO id	GO name	Annotated proteins (%)
GO:0044281	small molecule metabolic process	0.225
GO:0055114	oxidation-reduction process	0.125
GO:0008152	metabolic process	0.125
GO:0010467	gene expression	0.1
GO:0030198	extracellular matrix organization	0.1
GO:0008380	RNA splicing	0.1
GO:0034641	cellular nitrogen compound metabolic process	0.1
GO:0006805	xenobiotic metabolic process	0.1
GO:0006351	transcription, DNA-dependent	0.1
GO:0006749	glutathione metabolic process	0.075
GO:0006979	response to oxidative stress	0.075
GO:0006355	regulation of transcription, DNA-dependent	0.075
GO:0006412	translation	0.075
GO:0007568	aging	0.05
GO:0006415	translational termination	0.05
GO:0006457	protein folding	0.05
GO:0006281	DNA repair	0.05
GO:0006310	DNA recombination	0.05
GO:0008104	protein localization	0.05
GO:0019058	viral infectious cycle	0.05
GO:0019083	viral transcription	0.05
GO:0006564	L-serine biosynthetic process	0.05
GO:0006081	cellular aldehyde metabolic process	0.05
GO:0006950	response to stress	0.05
GO:0051260	protein homooligomerization	0.05
GO:0008283	cell proliferation	0.05
GO:0008285	negative regulation of cell proliferation	0.05
GO:0043066	negative regulation of apoptotic process	0.05
GO:0000398	mRNA splicing, via spliceosome	0.05
GO:0070208	protein heterotrimerization	0.05
GO:0008652	cellular amino acid biosynthetic process	0.05
GO:0000184	nuclear-transcribed mRNA catabolic process, nonsense-mediated decay	0.05
GO:0001666	response to hypoxia	0.05
GO:0042178	xenobiotic catabolic process	0.05
GO:0006397	mRNA processing	0.05
GO:0006614	SRP-dependent cotranslational protein targeting to membrane	0.05
GO:0044267	cellular protein metabolic process	0.05
GO:0010038	response to metal ion	0.05
GO:0007411	axon guidance	0.05
GO:0006801	superoxide metabolic process	0.05
GO:0006413	translational initiation	0.05
GO:0006414	translational elongation	0.05
GO:0016032	viral reproduction	0.05
GO:0016049	cell growth	0.05
GO:0016070	RNA metabolic process	0.05
GO:0016071	mRNA metabolic process	0.05
GO:0007155	cell adhesion	0.025
GO:0007165	signal transduction	0.025
GO:0007271	synaptic transmission, cholinergic	0.025
GO:0007283	spermatogenesis	0.025
GO:0007409	axonogenesis	0.025
GO:0007412	axon target recognition	0.025
GO:0007420	brain development	0.025
GO:0007507	heart development	0.025
GO:0007528	neuromuscular junction development	0.025
GO:0007584	response to nutrient	0.025
GO:0007605	sensory perception of sound	0.025
GO:0007626	locomotory behavior	0.025
GO:0007628	adult walking behavior	0.025
GO:0008206	bile acid metabolic process	0.025
GO:0008217	regulation of blood pressure	0.025
GO:0008218	bioluminescence	0.025
GO:0008219	cell death	0.025
GO:0008610	lipid biosynthetic process	0.025
GO:0008615	pyridoxine biosynthetic process	0.025
GO:0009166	nucleotide catabolic process	0.025
GO:0009448	gamma-aminobutyric acid metabolic process	0.025
GO:0009636	response to toxin	0.025
GO:0009653	anatomical structure morphogenesis	0.025
GO:0009791	post-embryonic development	0.025
GO:0010042	response to manganese ion	0.025
GO:0010043	response to zinc ion	0.025
GO:0010269	response to selenium ion	0.025
GO:0010332	response to gamma radiation	0.025
GO:0010468	regulation of gene expression	0.025
GO:0014070	response to organic cyclic compound	0.025
GO:0014823	response to activity	0.025
GO:0016337	cell-cell adhesion	0.025
GO:0016477	cell migration	0.025
GO:0016556	mRNA modification	0.025
GO:0016579	protein deubiquitination	0.025
GO:0017148	negative regulation of translation	0.025
GO:0018400	peptidyl-proline hydroxylation to 3-hydroxy-L-proline	0.025
GO:0018916	nitrobenzene metabolic process	0.025
GO:0019233	sensory perception of pain	0.025
GO:0019285	glycine betaine biosynthetic process from choline	0.025
GO:0019430	removal of superoxide radicals	0.025
GO:0019530	taurine metabolic process	0.025
GO:0019896	axon transport of mitochondrion	0.025
GO:0021510	spinal cord development	0.025
GO:0021782	glial cell development	0.025
GO:0021915	neural tube development	0.025
GO:0022008	neurogenesis	0.025
GO:0022402	cell cycle process	0.025
GO:0022904	respiratory electron transport chain	0.025
GO:0030097	hemopoiesis	0.025
GO:0030199	collagen fibril organization	0.025
GO:0030278	regulation of ossification	0.025
GO:0030835	negative regulation of actin filament depolymerization	0.025
GO:0030968	endoplasmic reticulum unfolded protein response	0.025
GO:0031032	actomyosin structure organization	0.025
GO:0031175	neuron projection development	0.025
GO:0031529	ruffle organization	0.025
GO:0031667	response to nutrient levels	0.025
GO:0032320	positive regulation of Ras GTPase activity	0.025
GO:0032355	response to estradiol stimulus	0.025
GO:0032364	oxygen homeostasis	0.025
GO:0032496	response to lipopolysaccharide	0.025
GO:0032508	DNA duplex unwinding	0.025
GO:0033540	fatty acid beta-oxidation using acyl-CoA oxidase	0.025
GO:0033559	unsaturated fatty acid metabolic process	0.025
GO:0033591	response to L-ascorbic acid	0.025
GO:0034021	response to silicon dioxide	0.025
GO:0034205	beta-amyloid formation	0.025
GO:0034644	cellular response to UV	0.025
GO:0035459	cargo loading into vesicle	0.025
GO:0035964	COPI-coated vesicle budding	0.025
GO:0036109	alpha-linolenic acid metabolic process	0.025
GO:0038032	termination of G-protein coupled receptor signaling pathway	0.025
GO:0040008	regulation of growth	0.025
GO:0042035	regulation of cytokine biosynthetic process	0.025
GO:0042273	ribosomal large subunit biogenesis	0.025
GO:0042311	vasodilation	0.025
GO:0042493	response to drug	0.025
GO:0042542	response to hydrogen peroxide	0.025
GO:0042554	superoxide anion generation	0.025
GO:0042572	retinol metabolic process	0.025
GO:0042743	hydrogen peroxide metabolic process	0.025
GO:0042755	eating behavior	0.025
GO:0043086	negative regulation of catalytic activity	0.025
GO:0043279	response to alkaloid	0.025
GO:0043407	negative regulation of MAP kinase activity	0.025
GO:0043524	negative regulation of neuron apoptotic process	0.025
GO:0043525	positive regulation of neuron apoptotic process	0.025
GO:0043967	histone H4 acetylation	0.025
GO:0043968	histone H2A acetylation	0.025
GO:0044255	cellular lipid metabolic process	0.025
GO:0045055	regulated secretory pathway	0.025
GO:0045429	positive regulation of nitric oxide biosynthetic process	0.025
GO:0045471	response to ethanol	0.025
GO:0045599	negative regulation of fat cell differentiation	0.025
GO:0045892	negative regulation of transcription, DNA-dependent	0.025
GO:0045893	positive regulation of transcription, DNA-dependent	0.025
GO:0045944	positive regulation of transcription from RNA polymerase II promoter	0.025
GO:0046086	adenosine biosynthetic process	0.025
GO:0046135	pyrimidine nucleoside catabolic process	0.025
GO:0046686	response to cadmium ion	0.025
GO:0048025	negative regulation of mRNA splicing, via spliceosome	0.025
GO:0048026	positive regulation of mRNA splicing, via spliceosome	0.025
GO:0048147	negative regulation of fibroblast proliferation	0.025
GO:0048199	vesicle targeting, to, from or within Golgi	0.025
GO:0048205	COPI coating of Golgi vesicle	0.025
GO:0048208	COPII vesicle coating	0.025
GO:0048666	neuron development	0.025
GO:0048678	response to axon injury	0.025
GO:0048747	muscle fiber development	0.025
GO:0048773	erythrophore differentiation	0.025
GO:0050665	hydrogen peroxide biosynthetic process	0.025
GO:0050728	negative regulation of inflammatory response	0.025
GO:0050790	regulation of catalytic activity	0.025
GO:0050905	neuromuscular process	0.025
GO:0051017	actin filament bundle assembly	0.025
GO:0051044	positive regulation of membrane protein ectodomain proteolysis	0.025
GO:0051259	protein oligomerization	0.025
GO:0051289	protein homotetramerization	0.025
GO:0051602	response to electrical stimulus	0.025
GO:0051881	regulation of mitochondrial membrane potential	0.025
GO:0052548	regulation of endopeptidase activity	0.025
GO:0055072	iron ion homeostasis	0.025
GO:0055086	nucleobase-containing small molecule metabolic process	0.025
GO:0055093	response to hyperoxia	0.025
GO:0070458	cellular detoxification of nitrogen compound	0.025
GO:0071230	cellular response to amino acid stimulus	0.025
GO:0071347	cellular response to interleukin-1	0.025
GO:0000038	very long-chain fatty acid metabolic process	0.025
GO:0071361	cellular response to ethanol	0.025
GO:0000302	response to reactive oxygen species	0.025
GO:0000303	response to superoxide	0.025
GO:0000381	regulation of alternative mRNA splicing, via spliceosome	0.025
GO:0001101	response to acid	0.025
GO:0001306	age-dependent response to oxidative stress	0.025
GO:0001315	age-dependent response to reactive oxygen species	0.025
GO:0001822	kidney development	0.025
GO:0001836	release of cytochrome c from mitochondria	0.025
GO:0001889	liver development	0.025
GO:0003032	detection of oxygen	0.025
GO:0003069	vasodilation by acetylcholine involved in regulation of systemic arterial blood pressure	0.025
GO:0006069	ethanol oxidation	0.025
GO:0006144	purine nucleobase metabolic process	0.025
GO:0006195	purine nucleotide catabolic process	0.025
GO:0006196	AMP catabolic process	0.025
GO:0006200	ATP catabolic process	0.025
GO:0006206	pyrimidine nucleobase metabolic process	0.025
GO:0006259	DNA metabolic process	0.025
GO:0006260	DNA replication	0.025
GO:0006338	chromatin remodeling	0.025
GO:0006357	regulation of transcription from RNA polymerase II promoter	0.025
GO:0006364	rRNA processing	0.025
GO:0006366	transcription from RNA polymerase II promoter	0.025
GO:0006508	proteolysis	0.025
GO:0006509	membrane protein ectodomain proteolysis	0.025
GO:0006511	ubiquitin-dependent protein catabolic process	0.025
GO:0006521	regulation of cellular amino acid metabolic process	0.025
GO:0006541	glutamine metabolic process	0.025
GO:0006544	glycine metabolic process	0.025
GO:0006554	lysine catabolic process	0.025
GO:0006563	L-serine metabolic process	0.025
GO:0006566	threonine metabolic process	0.025
GO:0006635	fatty acid beta-oxidation	0.025
GO:0006809	nitric oxide biosynthetic process	0.025
GO:0006810	transport	0.025
GO:0006886	intracellular protein transport	0.025
GO:0006888	ER to Golgi vesicle-mediated transport	0.025
GO:0006890	retrograde vesicle-mediated transport, Golgi to ER	0.025
GO:0006915	apoptotic process	0.025
GO:0006940	regulation of smooth muscle contraction	0.025
GO:0006955	immune response	0.025
GO:0006986	response to unfolded protein	0.025
GO:0006987	activation of signaling protein activity involved in unfolded protein response	0.025
GO:0007005	mitochondrion organization	0.025
GO:0007030	Golgi organization	0.025

## Sheet: Infection_J8
GO id	GO name	Annotated proteins (%)
GO:0051607	defense response to virus	0.277778
GO:0019221	cytokine-mediated signaling pathway	0.277778
GO:0007165	signal transduction	0.277778
GO:0060337	type I interferon-mediated signaling pathway	0.277778
GO:0009615	response to virus	0.222222
GO:0001525	angiogenesis	0.111111
GO:0043434	response to peptide hormone stimulus	0.111111
GO:0051591	response to cAMP	0.111111
GO:0044281	small molecule metabolic process	0.111111
GO:0015031	protein transport	0.111111
GO:0032091	negative regulation of protein binding	0.111111
GO:0045071	negative regulation of viral genome replication	0.111111
GO:0045087	innate immune response	0.111111
GO:0007596	blood coagulation	0.111111
GO:0032496	response to lipopolysaccharide	0.111111
GO:0006917	induction of apoptosis	0.111111
GO:0002576	platelet degranulation	0.111111
GO:0008285	negative regulation of cell proliferation	0.111111
GO:0034097	response to cytokine stimulus	0.111111
GO:0006508	proteolysis	0.111111
GO:0019048	virus-host interaction	0.111111
GO:0034641	cellular nitrogen compound metabolic process	0.111111
GO:0035457	cellular response to interferon-alpha	0.111111
GO:0006412	translation	0.111111
GO:0042060	wound healing	0.111111
GO:0030168	platelet activation	0.111111
GO:0007049	cell cycle	0.0555556
GO:0007155	cell adhesion	0.0555556
GO:0007160	cell-matrix adhesion	0.0555556
GO:0007161	calcium-independent cell-matrix adhesion	0.0555556
GO:0007259	JAK-STAT cascade	0.0555556
GO:0007264	small GTPase mediated signal transduction	0.0555556
GO:0007265	Ras protein signal transduction	0.0555556
GO:0007369	gastrulation	0.0555556
GO:0007409	axonogenesis	0.0555556
GO:0007507	heart development	0.0555556
GO:0007601	visual perception	0.0555556
GO:0008015	blood circulation	0.0555556
GO:0008033	tRNA processing	0.0555556
GO:0008203	cholesterol metabolic process	0.0555556
GO:0008360	regulation of cell shape	0.0555556
GO:0008380	RNA splicing	0.0555556
GO:0008637	apoptotic mitochondrial changes	0.0555556
GO:0008652	cellular amino acid biosynthetic process	0.0555556
GO:0009083	branched-chain amino acid catabolic process	0.0555556
GO:0009611	response to wounding	0.0555556
GO:0009617	response to bacterium	0.0555556
GO:0009629	response to gravity	0.0555556
GO:0009987	cellular process	0.0555556
GO:0010288	response to lead ion	0.0555556
GO:0010467	gene expression	0.0555556
GO:0010510	regulation of acetyl-CoA biosynthetic process from pyruvate	0.0555556
GO:0010952	positive regulation of peptidase activity	0.0555556
GO:0016358	dendrite development	0.0555556
GO:0016477	cell migration	0.0555556
GO:0016525	negative regulation of angiogenesis	0.0555556
GO:0017157	regulation of exocytosis	0.0555556
GO:0018149	peptide cross-linking	0.0555556
GO:0019060	intracellular transport of viral proteins in host cell	0.0555556
GO:0030154	cell differentiation	0.0555556
GO:0030198	extracellular matrix organization	0.0555556
GO:0030324	lung development	0.0555556
GO:0031532	actin cytoskeleton reorganization	0.0555556
GO:0031663	lipopolysaccharide-mediated signaling pathway	0.0555556
GO:0032387	negative regulation of intracellular transport	0.0555556
GO:0033209	tumor necrosis factor-mediated signaling pathway	0.0555556
GO:0033591	response to L-ascorbic acid	0.0555556
GO:0034340	response to type I interferon	0.0555556
GO:0034446	substrate adhesion-dependent cell spreading	0.0555556
GO:0035458	cellular response to interferon-beta	0.0555556
GO:0042127	regulation of cell proliferation	0.0555556
GO:0042391	regulation of membrane potential	0.0555556
GO:0042981	regulation of apoptotic process	0.0555556
GO:0043065	positive regulation of apoptotic process	0.0555556
GO:0043066	negative regulation of apoptotic process	0.0555556
GO:0043124	negative regulation of I-kappaB kinase/NF-kappaB cascade	0.0555556
GO:0043330	response to exogenous dsRNA	0.0555556
GO:0045070	positive regulation of viral genome replication	0.0555556
GO:0045454	cell redox homeostasis	0.0555556
GO:0045471	response to ethanol	0.0555556
GO:0045765	regulation of angiogenesis	0.0555556
GO:0045773	positive regulation of axon extension	0.0555556
GO:0045893	positive regulation of transcription, DNA-dependent	0.0555556
GO:0045944	positive regulation of transcription from RNA polymerase II promoter	0.0555556
GO:0046686	response to cadmium ion	0.0555556
GO:0047497	mitochondrion transport along microtubule	0.0555556
GO:0048011	nerve growth factor receptor signaling pathway	0.0555556
GO:0048240	sperm capacitation	0.0555556
GO:0048661	positive regulation of smooth muscle cell proliferation	0.0555556
GO:0048676	axon extension involved in development	0.0555556
GO:0048839	inner ear development	0.0555556
GO:0050688	regulation of defense response to virus	0.0555556
GO:0050689	negative regulation of defense response to virus by host	0.0555556
GO:0050900	leukocyte migration	0.0555556
GO:0051097	negative regulation of helicase activity	0.0555556
GO:0051384	response to glucocorticoid stimulus	0.0555556
GO:0051491	positive regulation of filopodium assembly	0.0555556
GO:0051592	response to calcium ion	0.0555556
GO:0051665	membrane raft localization	0.0555556
GO:0055114	oxidation-reduction process	0.0555556
GO:0055129	L-proline biosynthetic process	0.0555556
GO:0060333	interferon-gamma-mediated signaling pathway	0.0555556
GO:0060334	regulation of interferon-gamma-mediated signaling pathway	0.0555556
GO:0060338	regulation of type I interferon-mediated signaling pathway	0.0555556
GO:0060397	JAK-STAT cascade involved in growth hormone signaling pathway	0.0555556
GO:0061162	establishment of monopolar cell polarity	0.0555556
GO:0061326	renal tubule development	0.0555556
GO:0071357	cellular response to type I interferon	0.0555556
GO:0071360	cellular response to exogenous dsRNA	0.0555556
GO:0071363	cellular response to growth factor stimulus	0.0555556
GO:0072136	metanephric mesenchymal cell proliferation involved in metanephros development	0.0555556
GO:0072162	metanephric mesenchymal cell differentiation	0.0555556
GO:0000122	negative regulation of transcription from RNA polymerase II promoter	0.0555556
GO:0072308	negative regulation of metanephric nephron tubule epithelial cell differentiation	0.0555556
GO:0000910	cytokinesis	0.0555556
GO:0001501	skeletal system development	0.0555556
GO:0001503	ossification	0.0555556
GO:0001578	microtubule bundle formation	0.0555556
GO:0001937	negative regulation of endothelial cell proliferation	0.0555556
GO:0002053	positive regulation of mesenchymal cell proliferation	0.0555556
GO:0003340	negative regulation of mesenchymal to epithelial transition involved in metanephros morphogenesis	0.0555556
GO:0006090	pyruvate metabolic process	0.0555556
GO:0006099	tricarboxylic acid cycle	0.0555556
GO:0006120	mitochondrial electron transport, NADH to ubiquinone	0.0555556
GO:0006184	GTP catabolic process	0.0555556
GO:0006351	transcription, DNA-dependent	0.0555556
GO:0006355	regulation of transcription, DNA-dependent	0.0555556
GO:0006397	mRNA processing	0.0555556
GO:0006418	tRNA aminoacylation for protein translation	0.0555556
GO:0006436	tryptophanyl-tRNA aminoacylation	0.0555556
GO:0006554	lysine catabolic process	0.0555556
GO:0006869	lipid transport	0.0555556
GO:0006886	intracellular protein transport	0.0555556
GO:0006887	exocytosis	0.0555556
GO:0006913	nucleocytoplasmic transport	0.0555556
GO:0006935	chemotaxis	0.0555556
GO:0006952	defense response	0.0555556
GO:0006953	acute-phase response	0.0555556
GO:0007044	cell-substrate junction assembly	0.0555556
