# Supplementary material for: Hijacking of Host Cellular Functions by an Intracellular Parasite, the Microsporidian Anncaliia algerae
Source: PLoS One. 2014 Jun 26;9(6):e100791. doi: 10.1371/journal.pone.0100791 (PMC4072689; doi:10.1371/journal.pone.0100791)
Supplement: Table S2 — Host proteins identified during the kinetics of infection and significance score for each time of the kinetics. (XLS) [file pone.0100791.s003.xls]

## Sheet: Infection
	Columns definitions
	Protein ID	Identifiant of the protein
	Protein Name	Protein name
	Log2ratio H1	Log2 transform ratio of protein expression 1hpi compared to the control sample
	Log2ratio H6	idem by experiment
	Log2ratio H12	idem by experiment
	Log2ratio H24	idem by experiment
	Log2ratio H8	idem by experiment
	PEP	Posterior error probability (PEP) is calculated using Bayesian statistics as a probability of false hit using the peptide identification score (s) and length of peptide(l).
	Ratio H1 significant	Is the significance threshold below p-value (0.01) at 1h ? return 1 if is true, return 0 if is false
	Ratio H6 significant	idem by experiment
	Ratio H12 significant	idem by experiment
	Ratio H24 significant	idem by experiment
	Ratio D8 significant	idem by experiment
	Ratio H1sigificance	sigificance threshold of the expression foldchange of the protein at 1h
	Ratio H6 sigificance	idem by experiment
	Ratio H12 sigificance	idem by experiment
	Ratio H24 sigificance	idem by experiment
	Ratio D8 significance	idem by experiment
Protein IDs	Protein names	Log2RatioH1	Log2RatioH6	Log2RatioH12	Log2RatioH24	Log2RatioD8	Log2RatioH1 significant	Log2RatioH6 significant	Log2RatioH12 significant	Log2RatioH24 A significant	Log2RatioD8 A significant	PEP	Log2RatioH1 Significance	Log2RatioH6 Significance	Log2RatioH12 Significance	Log2RatioH24 Significance	Log2RatioD8 Significance
P00352	Retinal dehydrogenase 1	0.37629	0.357833	0.292664	0.313826	-0.254444	1	1	1	1		7.5329e-233	6.58646e-05	0.000409045	0.00108825	0.000206741	0.211669
P04179	Superoxide dismutase [Mn], mitochondrial	-0.469969	-0.783713	-0.535415	-0.498974	0.636358	1	1	1	1		5.4748e-249	2.09249e-08	3.45922e-16	3.31971e-09	1.44373e-08	0.0463799
P12109	Collagen alpha-1(VI) chain	-0.459794	-0.547784	-0.296687	-0.682001	0.0230425	1	1	1	1		2.9954e-71	4.2438e-08	1.34674e-08	0.00111611	7.85978e-15	0.999187
P21589	5-nucleotidase	-0.369669	-0.380502	-0.351645	-0.37677	0.457437	1	1	1	1		7.8258e-25	1.16511e-05	8.69534e-05	0.000108472	2.00029e-05	0.15821
O43175	D-3-phosphoglycerate dehydrogenase	0.349592	0.284869	0.302875	0.297485	0.240986	1		1	1		1.0257e-41	0.000203669	0.00470521	0.000726909	0.000430473	0.47864
P09488	Glutathione S-transferase Mu 1	0.361544	0.352646	0.27262	0.397036	NaN	1	1		1		7.2906e-19	0.000123977	0.000494229	0.00232143	2.89735e-06	1
P12110	Collagen alpha-2(VI) chain	-0.330556	-0.326643	-0.112568	-0.492342	0.0261627	1	1		1		1.8336e-25	9.29858e-05	0.000781932	0.22571	2.24505e-08	0.991106
P15559	NAD(P)H dehydrogenase [quinone] 1	0.293606	0.493852	0.343123	0.44668	NaN		1	1	1		5.958e-22	0.0017187	1.21407e-06	0.000131874	1.47958e-07	1
P46777	60S ribosomal protein L5	-0.330408	-0.434071	-0.386695	NaN	-0.228013	1	1	1			0.00034618	9.36786e-05	7.23708e-06	2.03803e-05	1	0.258525
Q32P28-3	Prolyl 3-hydroxylase 1	0.304745	0.389347	NaN	0.302875	0.137635	1	1		1		2.404e-05	0.001153	0.000123134	1	0.000339256	0.709148
Q9UBS4	DnaJ homolog subfamily B member 11	-0.299987	-0.270469	-0.318254	-0.439226	0.0429859	1		1	1		7.365e-06	0.00040574	0.00561317	0.000466318	6.2916e-07	0.947571
Q9Y617	Phosphoserine aminotransferase	0.413594	0.397912	0.272501	0.366588	0.179511	1	1		1		1.1439e-27	1.20412e-05	8.74982e-05	0.0023316	1.53226e-05	0.610797
D6R956	Ubiquitin carboxyl-terminal hydrolase isozyme L1	0.30906	0.279174	0.280719	0.277032	0.145482	1			1		1.8214e-36	0.000984506	0.00558299	0.00171869	0.00102746	0.690282
E5KLJ5	Dynamin-like 120 kDa protein, mitochondrial	-0.303722	-0.271322	-0.39316	NaN	NaN	1		1			0.00077595	0.000341284	0.00546082	1.47361e-05	1	1
P02794	Ferritin heavy chain	0.613437	0.623586	0.198746	0.00934718	0.230549	1	1				9.4521e-07	1.15445e-10	9.86856e-10	0.025662	0.864223	0.499923
P09110	3-ketoacyl-CoA thiolase, peroxisomal	-0.370023	NaN	NaN	-0.399921	NaN	1			1		5.5112e-19	1.14227e-05	1	1	5.87893e-06	1
P09601	Heme oxygenase 1	-0.140221	-0.382042	-0.431715	-0.198196	NaN		1	1			8.4133e-05	0.111213	8.12978e-05	1.92199e-06	0.0268083	1
P29373	Cellular retinoic acid-binding protein 2	-0.413365	-0.417945	-0.207694	NaN	NaN	1	1				3.3857e-19	8.85203e-07	1.57917e-05	0.0232317	1	1
P38159	RNA-binding motif protein, X chromosome	-0.0503138	-0.257804	-1.08632	-0.485923	-0.322271			1	1		1.1421e-11	0.617756	0.00837311	2.11418e-33	3.42368e-08	0.120035
P43490	Nicotinamide phosphoribosyltransferase	-0.366355	-0.31982	-0.372991	-0.231735	0.585251	1		1			4.002e-43	1.40104e-05	0.00101079	3.98667e-05	0.00933784	0.0678472
P49023-3	Paxillin	0.314639	NaN	0.326192	NaN	NaN	1		1			2.4517e-07	0.000800394	1	0.000276605	1	1
Q07617	Sperm-associated antigen 1	0.437246	-0.00962592	0.323076	0.116764	-0.143723	1		1			0.0034982	3.80718e-06	0.974491	0.000315865	0.155682	0.453217
Q7Z3E5	LisH domain-containing protein ARMC9	0.186881	0.340961	0.435415	0.125916	-0.566912		1	1			7.4839e-33	0.0423185	0.000750198	1.29597e-06	0.126977	0.00788336
Q9Y230	RuvB-like 2	NaN	-1.89079	NaN	-1.78528	NaN		1		1		2.3317e-05	1	4.88488e-87	1	7.56601e-93	1
B0QY89	Eukaryotic translation initiation factor 3 subunit L	-0.291362	-0.0283516	-0.0254854	-0.0556962	-0.013035	1					6.2535e-11	0.000600455	0.819254	0.808136	0.563276	0.87197
B1AKJ5	Nardilysin	NaN	NaN	0.093425	0.278698	NaN				1		0.00010059	1	1	0.284521	0.000959075	1
B4E040	Ras-related protein Ral-B	NaN	NaN	-0.574154	NaN	0.0221902			1			6.3307e-33	1	1	2.21191e-10	1	0.998064
F8VQ10	Spliceosome RNA helicase DDX39B	NaN	NaN	-0.309449	-0.0814917	NaN			1			1.5627e-07	1	1	0.000670289	0.382015	1
F8W930	Insulin-like growth factor 2 mRNA-binding protein 2	-0.131031	-0.023607	-0.164238	-0.425999	-0.452886				1		1.3072e-09	0.138616	0.858166	0.074064	1.3643e-06	0.0320969
O00151	PDZ and LIM domain protein 1	0.264356	0.142689	-0.0344411	0.330444	0.249827				1		5.0371e-19	0.00462231	0.147716	0.732014	9.46885e-05	0.461006
O14879	Interferon-induced protein with tetratricopeptide repeats 3	NaN	NaN	NaN	NaN	2.45157					1	4.4297e-80	1	1	1	1	3.16242e-15
O43809	Cleavage and polyadenylation specificity factor subunit 5	0.602647	0.238081	NaN	NaN	-0.492241	1					3.7266e-11	2.39623e-10	0.0176547	1	1	0.0203116
O60888-2	Protein CutA	0.27023	0.236217	0.214	0.421099	NaN				1		6.1367e-14	0.00381543	0.0185373	0.0164193	7.13312e-07	1
O75718	Cartilage-associated protein	-0.185146	-0.115499	-0.188825	-0.348917	-0.0162771				1		1.8973e-11	0.0324131	0.252985	0.0394261	7.97904e-05	0.860477
O75874	Isocitrate dehydrogenase [NADP] cytoplasmic	0.303702	0.124593	-0.00482243	0.0939657	-0.209111	1					1.9746e-13	0.00119753	0.203322	0.989636	0.24821	0.296157
O94760	N(G),N(G)-dimethylarginine dimethylaminohydrolase 1	-0.274634	-0.108612	NaN	-0.203626	-0.294155	1					0.00091225	0.00124699	0.284237	1	0.0228071	0.153312
O94905	Erlin-2	0.00383357	0.0536324	-0.31829	NaN	NaN			1			0.00056023	0.891941	0.559255	0.00046562	1	1
O94925	Glutaminase kidney isoform, mitochondrial	0.297133	0.342327	0.107688	0.067501	0.207268		1				4.1544e-32	0.00151667	0.000714917	0.219651	0.396967	0.549147
P02751-15	Fibronectin	-0.270332	-0.110947	-0.181755	0.0924781	-1.19638					1	0.000896	0.00149541	0.273361	0.0475837	0.255365	3.94049e-08
P02786	Transferrin receptor protein 1	-0.220294	-0.309502	-0.393425	-0.258494	-0.536315			1			2.7757e-24	0.0102626	0.0014767	1.45397e-05	0.00365259	0.011764
P04181	Ornithine aminotransferase, mitochondrial	-0.100317	-0.10231	-0.0913869	-0.155727	-0.657515					1	3.8056e-10	0.268153	0.315035	0.329126	0.0842341	0.00217456
P07910	Heterogeneous nuclear ribonucleoproteins C1/C2	0.0802483	-0.134991	0.0357646	-0.300893	NaN				1		1.1828e-33	0.354064	0.177754	0.663879	0.000689897	1
P08621	U1 small nuclear ribonucleoprotein 70 kDa	-0.0716575	-0.611225	0.0082	-0.01249	0.12464		1				0.002064	0.448043	2.2121e-10	0.896023	0.934769	0.740783
P09486	SPARC	-0.169761	-0.0683472	-0.118054	-0.0317839	-1.11957					1	1.3552e-06	0.0509243	0.516814	0.203196	0.761586	2.64107e-07
P09622	Dihydrolipoyl dehydrogenase, mitochondrial	NaN	NaN	NaN	NaN	0.915636					1	0.00019769	1	1	1	1	0.00374962
P09913	Interferon-induced protein with tetratricopeptide repeats 2	NaN	NaN	NaN	NaN	2.37923					1	4.9748e-09	1	1	1	1	2.01734e-14
P09914	Interferon-induced protein with tetratricopeptide repeats 1	NaN	NaN	NaN	NaN	2.98752					1	1.9962e-42	1	1	1	1	6.32584e-22
P11233	Ras-related protein Ral-A	0.164014	0.133827	0.122076	0.106348	0.95442					1	7.2904e-35	0.0728606	0.173294	0.165724	0.194061	0.00249135
P17931	Galectin-3	0.0332292	0.0494913	0.133432	0.0821575	-1.31757					1	5.1862e-25	0.659871	0.586587	0.130722	0.308946	1.54477e-09
P20591	Interferon-induced GTP-binding protein Mx1	NaN	NaN	NaN	NaN	3.1502					1	8.304e-175	1	1	1	1	3.24028e-24
P22234-2	Multifunctional protein ADE2	0.0855606	0.303693	0.373481	-0.0718003	-0.0584316			1			5.9889e-09	0.326239	0.00262014	3.21615e-05	0.44552	0.714573
P23246	Splicing factor, proline- and glutamine-rich	-0.26067	-0.563028	NaN	-0.0820884	-0.489266		1				0.0021618	0.00222792	5.2197e-09	1	0.378295	0.0210471
P23381	Tryptophan--tRNA ligase, cytoplasmic	0.0122111	0.173639	-0.00228126	-0.0194189	1.18365					1	6.6407e-88	0.823882	0.080497	0.98792	0.871769	0.000164241
P28838	Cytosol aminopeptidase	0.0129261	-0.228047	0.0125648	0.0370308	0.963696					1	2.3154e-21	0.818126	0.0201075	0.858091	0.622134	0.00225434
P42224	Signal transducer and activator of transcription 1-alpha/beta	-0.00278709	-0.00601411	0.081476	-0.0311204	0.94703					1	6.7803e-136	0.946323	0.995627	0.347992	0.767399	0.00269623
P46821	Microtubule-associated protein 1B	0.041243	0.016639	0.139077	0.0692898	-0.92068					1	1.1618e-15	0.600951	0.821842	0.115606	0.385479	2.12663e-05
P49419	Alpha-aminoadipic semialdehyde dehydrogenase	NaN	-0.266559	-0.0451188	0.284751	-0.343604				1		9.8507e-10	1	0.00636183	0.644641	0.000744548	0.0987877
P49755	Transmembrane emp24 domain-containing protein 10	-0.0334662	-0.0468316	-0.0931094	0.512985	0.635993				1		1.4075e-30	0.768696	0.672693	0.319719	1.68172e-09	0.04651
P49773	Histidine triad nucleotide-binding protein 1	0.00273846	0.0361869	-0.00174668	0.270828	NaN				1		5.4248e-13	0.900908	0.678319	0.983219	0.0013238	1
P51911	Calponin-1	0.239765	0.297602	0.210514	0.290778	0.501108				1		5.1225e-15	0.00994551	0.00317734	0.0182247	0.000575949	0.120452
P55795	Heterogeneous nuclear ribonucleoprotein H2	1.7027	-0.0765542	-0.0609088	-0.0718305	0.00647761	1					5.3841e-07	2.99092e-70	0.462706	0.524217	0.445313	0.941623
P61254	60S ribosomal protein L26	-0.112272	-0.0561612	-0.212317	-0.287237	-0.509259				1		1.6319e-05	0.210293	0.602806	0.0202858	0.00120897	0.0165195
P61313	60S ribosomal protein L15	-0.0738637	0.00369689	-0.305503	NaN	NaN			1			7.9885e-06	0.432149	0.920614	0.000786332	1	1
P62495	Eukaryotic peptide chain release factor subunit 1	-0.282895	0.0105073	-0.2001	-0.0524909	-0.493888	1					7.2691e-09	0.000873457	0.868385	0.0288792	0.588386	0.019914
P62753	40S ribosomal protein S6	-0.154169	NaN	0.395063	NaN	NaN			1			0.0023124	0.0779954	1	1.10508e-05	1	1
P98082	Disabled homolog 2	-0.298726	-0.0351505	NaN	NaN	NaN	1					0.00014106	0.000429943	0.764284	1	1	1
Q00341	Vigilin	-0.071209	0.0167816	-0.0167601	0.0183493	-0.897167					1	7.2622e-130	0.451314	0.820766	0.884097	0.782815	3.39501e-05
Q04760	Lactoylglutathione lyase	0.110096	-0.248313	-0.341605	-0.103732	-0.352018			1			1.7525e-71	0.216586	0.0111795	0.000170503	0.258658	0.0912822
Q12905	Interleukin enhancer-binding factor 2	NaN	NaN	NaN	-0.326462	NaN				1		4.023e-11	1	1	1	0.000226761	1
Q13185	Chromobox protein homolog 3	0.117029	0.0912597	0.0402613	0.403595	NaN				1		1.8865e-57	0.191073	0.342687	0.62829	1.99221e-06	1
Q13283	Ras GTPase-activating protein-binding protein 1	-0.0353574	-0.198163	-0.40316	-0.0767215	NaN			1			2.6538e-10	0.751177	0.0443576	8.83696e-06	0.41255	1
Q13308-6	Inactive tyrosine-protein kinase 7	-0.164783	-0.0401853	-0.385631	-0.188825	NaN			1			8.9148e-05	0.0585496	0.724312	2.14874e-05	0.0351441	1
Q14956	Transmembrane glycoprotein NMB	0.335941	-0.0441814	0.214374	0.100709	0.0100636	1					1.4e-49	0.000352736	0.693109	0.0162357	0.21754	0.954489
Q15233	Non-POU domain-containing octamer-binding protein	NaN	NaN	NaN	-0.3687	NaN				1		0.0023118	1	1	1	3.0168e-05	1
Q15369	Transcription elongation factor B polypeptide 1	-0.293059	-0.142306	-0.134767	NaN	NaN	1					4.72e-07	0.000556337	0.154311	0.144729	1	1
Q3SY69	Mitochondrial 10-formyltetrahydrofolate dehydrogenase	0.377513	0.066537	0.171207	0.215368	0.184598	1					3.5677e-31	6.24387e-05	0.478261	0.0538926	0.0102868	0.599272
Q8N806	Putative E3 ubiquitin-protein ligase UBR7	NaN	NaN	NaN	NaN	2.77258					1	7.9447e-05	1	1	1	1	4.40169e-19
Q8NCW5	NAD(P)H-hydrate epimerase	NaN	0.473893	NaN	0.250553	-0.31268		1				6.5011e-17	1	3.16591e-06	1	0.00292926	0.130684
Q96CS3	FAS-associated factor 2	NaN	-0.218884	-0.114176	-0.302742	-0.26093				1		7.6248e-11	1	0.0258693	0.218936	0.000638287	0.201174
Q9NVI7	ATPase family AAA domain-containing protein 3A	0.141171	NaN	-0.166114	0.475085	0.231678				1		3.9129e-16	0.119403	1	0.070748	2.333e-08	0.497596
Q9P2E9	Ribosome-binding protein 1	-0.223593	-0.298531	-0.182017	-0.100407	-0.768494					1	5.3479e-137	0.00913431	0.00218344	0.0472581	0.275101	0.000363321
Q9UBQ5	Eukaryotic translation initiation factor 3 subunit K	0.00963388	-0.0280426	-0.394563	-0.204699	-0.142986			1			2.8834e-32	0.844703	0.821776	1.3726e-05	0.0220811	0.455221
Q9UHB6	LIM domain and actin-binding protein 1	0.0618453	0.134878	0.187894	0.272382	0.636265				1		6.3955e-19	0.461569	0.170097	0.0347153	0.00124298	0.046413
Q9UI09	NADH dehydrogenase [ubiquinone] 1 alpha subcomplex subunit 12	0.380286	0.103263	NaN	0.112709	NaN	1					5.2378e-09	5.52792e-05	0.28675	1	0.169876	1
Q9UKM9	RNA-binding protein Raly	0.219339	0.223546	0.40878	0.266517	NaN			1			4.8164e-05	0.0179662	0.0256268	5.44824e-06	0.00157417	1
Q9Y265	RuvB-like 1	-0.0767603	1.29443	-0.0880987	NaN	0.797511		1				0.00020299	0.411785	1.68985e-36	0.347577	1	0.0119017
Q9Y680	Peptidyl-prolyl cis-trans isomerase FKBP7	-0.276206	NaN	-0.157254	-0.0143247	0.0484449	1					2.3536e-32	0.00116618	1	0.0875358	0.91803	0.933471
A0AVT1	Ubiquitin-like modifier-activating enzyme 6	NaN	NaN	NaN	NaN	NaN						2.8399e-11	1	1	1	1	1
A2A274	Aconitate hydratase, mitochondrial	-0.0263079	0.00288247	0.0172092	0.0416635	0.0473989						2.2994e-35	0.83601	0.926887	0.818087	0.584595	0.936171
A2A3N6	Putative PIP5K1A and PSMD4-like protein	-0.184686	0.194465	0.237564	-0.0878213	NaN						5.6007e-05	0.0328688	0.0512015	0.00783204	0.343703	1
A6NCE7	Microtubule-associated proteins 1A/1B light chain 3 beta 2	-0.100577	0.173	0.128293	-0.0262051	NaN						7.9311e-05	0.266789	0.0815774	0.145776	0.810845	1
A6NCK0	NEDD8-activating enzyme E1 regulatory subunit	NaN	NaN	NaN	NaN	NaN						0.0025413	1	1	1	1	1
A6NJG9	Proteasome activator complex subunit 1	-0.00447927	-0.0468912	0.00187425	-0.0247367	0.30381						1.0872e-53	0.960273	0.672237	0.951398	0.823944	0.361544
A6NM71	PRA1 family protein 2	NaN	NaN	NaN	NaN	NaN						4.1963e-10	1	1	1	1	1
A7MAP1	Coronin-1C	0.237074	0.322851	0.151599	NaN	0.0861043						1.7961e-09	0.0107764	0.00139875	0.0869815	1	0.837005
A7YIJ8	Radixin	NaN	NaN	NaN	NaN	NaN						1.7847e-23	1	1	1	1	1
A8MU27	Small ubiquitin-related modifier 3	NaN	NaN	NaN	-0.244771	NaN						1.1736e-15	1	1	1	0.00597562	1
A8MUS3	60S ribosomal protein L23a	-0.0100472	0.0539454	0.0309717	0.0119249	0.0626743						9.826e-50	0.99267	0.557214	0.702665	0.840724	0.896828
A8MV58	Drebrin	-0.190694	0.0137839	-0.0380803	-0.0802252	0.103531						3.5543e-13	0.0273304	0.843446	0.701772	0.389983	0.793094
A8MXP9	Matrin-3	-0.0413875	-0.0064778	-0.0150535	-0.0932633	0.202386						1.6629e-37	0.696208	0.999215	0.899104	0.3128	0.559764
B0QYN7	SUMO-conjugating enzyme UBC9	-0.0677574	-0.112303	0.00388999	0.0494913	0.0751904						2.3844e-11	0.476938	0.267176	0.933714	0.523679	0.864776
B0V043	Valine--tRNA ligase	-0.184441	-0.00914677	-0.0621434	-0.194311	-0.423507						7.9216e-16	0.0331137	0.978502	0.515311	0.03003	0.044345
B0YIW6	Coatomer subunit delta	-0.103131	-0.285561	-0.00570993	0.0209111	0.0777899						5.1405e-13	0.253635	0.00341198	0.98176	0.760036	0.858145
B1AHD1	NHP2-like protein 1	-0.0712697	0.0842003	0.18638	NaN	NaN						5.6235e-10	0.450871	0.37864	0.0361738	1	1
B1AK88	F-actin-capping protein subunit beta	-0.0249275	-0.076691	-0.0395179	-0.00125568	-0.10231						1.5076e-26	0.849147	0.461832	0.689953	0.961923	0.57313
B1AKZ3	Astrocytic phosphoprotein PEA-15	-0.0352687	0.0583859	0.0263043	0.000288558	-0.0837221						1.8157e-75	0.751996	0.528662	0.741195	0.947623	0.631451
B1AVU8	Proactivator polypeptide	0.117695	-0.0219362	0.0747794	-0.0388064	-0.489747						1.6648e-44	0.188743	0.871957	0.387221	0.700951	0.0209267
B3KXW5	AP-1 complex subunit gamma-1	NaN	NaN	NaN	NaN	NaN						1.9957e-05	1	1	1	1	1
B4DGP8	Calnexin	-0.121722	-0.111243	-0.0363631	-0.0908029	0.165301						1.6596e-94	0.1714	0.272002	0.715987	0.326538	0.643502
B4DNJ6	Serine-threonine kinase receptor-associated protein	-0.106141	0.0311129	-0.0199893	-0.232125	-0.183179						4.9136e-09	0.238728	0.714702	0.855821	0.0092168	0.353482
B4DR52	Histone H2B	0.116232	0.016639	0.0311129	-0.0156367	0.237686						1.1812e-18	0.193889	0.821842	0.701511	0.906084	0.485315
B4DR87	Procollagen-lysine,2-oxoglutarate 5-dioxygenase 1	0.0211954	-0.0225369	-0.0931248	0.14104	0.228111						3.0626e-15	0.75235	0.866994	0.319636	0.0887627	0.504966
B4DT31	Far upstream element-binding protein 1	0.204328	0.114177	0.000576886	0.0486547	0.243669						1.9526e-14	0.0270394	0.241547	0.962793	0.530031	0.47325
B4DUT8	Calponin-2	0.067501	0.054779	0.0377336	0.0784732	-0.138696						1.7298e-92	0.426729	0.551797	0.648196	0.329756	0.466977
B4DXJ1	Protein SEC13 homolog	NaN	NaN	NaN	NaN	NaN						1.908e-109	1	1	1	1	1
B4DYH1	Heat shock protein 105 kDa	0.0468402	0.0432045	-0.0470105	0.0608775	0.357496						1.505e-16	0.561264	0.629226	0.62962	0.44127	0.277171
B7ZA04	Cytoplasmic dynein 1 intermediate chain 2	-0.00293167	-0.0572866	0.00403388	0.0538064	-0.167167						7.6e-25	0.947514	0.5946	0.932453	0.491548	0.392163
C9IZQ1	Translocon-associated protein subunit alpha	-0.0371255	0.0268709	-0.149713	-0.0480691	0.250355						3.4799e-16	0.734913	0.745629	0.104237	0.623851	0.459964
C9JCU7	DNA-directed RNA polymerases I, II, and III subunit RPABC3	NaN	NaN	NaN	NaN	NaN						2.8799e-06	1	1	1	1	1
C9JLI6	40S ribosomal protein S27	0.088413	NaN	0.194465	NaN	NaN						0.0003628	0.311902	1	0.0289547	1	1
C9JUU1	Atlastin-3	0.00173014	0.103665	-0.00546817	0.0762854	-0.102155						1.0369e-21	0.909176	0.284987	0.983906	0.342534	0.573606
D3DQV9	Eukaryotic translation initiation factor 4 gamma 2	0.240863	NaN	NaN	NaN	NaN						3.823e-13	0.00962311	1	1	1	1
D6RER5	Septin-11	0.038998	0.0204844	0.0149266	-0.0213065	-0.144919						0	0.617217	0.792959	0.837695	0.85473	0.449979
D6REX3	Protein transport protein Sec31A	-0.023827	0.0154976	-0.020882	-0.0749728	-0.140794						1.6708e-50	0.85965	0.830464	0.848036	0.424096	0.461207
D6W5Y5	Cold-inducible RNA-binding protein	-0.0449115	-0.0405266	-0.11879	0.127773	-0.427895						2.5836e-68	0.664787	0.721629	0.200304	0.121688	0.0422967
E7ENU4	Double-stranded RNA-specific adenosine deaminase	NaN	NaN	NaN	NaN	NaN						3.1146e-08	1	1	1	1	1
E7EPT4	NADH dehydrogenase [ubiquinone] flavoprotein 2, mitochondrial	NaN	NaN	NaN	NaN	NaN						0.0013077	1	1	1	1	1
E7EQ34	Golgi SNAP receptor complex member 2	NaN	NaN	NaN	NaN	NaN						9.5213e-07	1	1	1	1	1
E7EU23	Rab GDP dissociation inhibitor beta	0.000865329	0.00360232	0.00561564	0.016211	0.00662125						1.7057e-84	0.916275	0.921342	0.918601	0.801973	0.942138
E7EVA0	Microtubule-associated protein	-0.0721946	-0.0208965	-0.049233	-0.0262051	-0.421477						1.0475e-41	0.444144	0.880558	0.612166	0.810845	0.0453206
E7EWA4	Cytoplasmic FMR1-interacting protein 2	0.10612	0.00403388	0.0673633	-0.0523563	-0.273169						4.2468e-08	0.23228	0.918019	0.433679	0.589452	0.182412
E7EWS7	Ubiquitin-conjugating enzyme E2 L3	-0.0489345	0.00633396	-0.0220534	0.013498	-0.110776						1.8199e-32	0.629626	0.900337	0.837841	0.826451	0.547445
E9PAV3	Nascent polypeptide-associated complex subunit alpha	0.155879	0.178874	0.110096	0.205893	-0.0279397						1.0511e-216	0.0873574	0.0720855	0.209841	0.0140538	0.819397
E9PB61	THO complex subunit 4	-0.0947107	-0.0428431	-7.21485e-05	0.0136409	0.051024						1.0263e-27	0.298747	0.703504	0.968497	0.825157	0.926817
E9PEQ4	Dynamin-2	-0.198952	-0.199723	-0.186081	0.0928839	-0.246259						1.5612e-06	0.0210418	0.0426553	0.0424386	0.253399	0.225473
E9PF49	NADH dehydrogenase [ubiquinone] 1 beta subcomplex subunit 9	NaN	NaN	NaN	NaN	NaN						1.1031e-14	1	1	1	1	1
E9PF82	Calcium/calmodulin-dependent protein kinase type II subunit delta	-0.0790055	-0.0375028	-0.0405711	-0.0238119	0.039996						1.8291e-22	0.396398	0.745524	0.681341	0.832219	0.9553
E9PF86	Phosphoacetylglucosamine mutase	0.0343565	0.0989585	-0.0205892	-0.0564612	-0.0284258						1.2686e-12	0.651443	0.306055	0.850587	0.55736	0.817695
E9PFM1	Eukaryotic translation initiation factor 4 gamma 1	0.0187766	0.0592169	0.0328061	-0.151026	-0.211158						2.0946e-10	0.771428	0.523403	0.687722	0.0943972	0.291914
E9PI65		NaN	NaN	NaN	NaN	NaN						2.354e-155	1	1	1	1	1
E9PK25	Cofilin-1	-0.0455655	0.00776951	-0.00681117	-0.014281	-0.0648722						1.3292e-227	0.659018	0.889325	0.971991	0.918429	0.693031
E9PLQ8		NaN	NaN	NaN	NaN	NaN						8.356e-07	1	1	1	1	1
E9PN11	Rho-related GTP-binding protein RhoC	0.067501	0.0333701	0.0374524	0.0298416	0.237686						2.8373e-73	0.426729	0.698431	0.650426	0.682354	0.485315
E9PNQ8	Thy-1 membrane glycoprotein	0.0567222	0.107956	0.0415233	0.12618	-0.570443						3.1059e-06	0.494454	0.266658	0.61845	0.126213	0.0075191
E9PQQ4		NaN	NaN	NaN	NaN	NaN						1.6195e-158	1	1	1	1	1
E9PQY2	Prefoldin subunit 4	NaN	0.0590784	-0.128619	NaN	NaN						2.5394e-24	1	0.524277	0.164522	1	1
E9PRY8	Elongation factor 1-delta	-0.0813084	0.0226164	0.0344974	-0.0352982	-0.212868						2.329e-60	0.380984	0.777064	0.674052	0.731032	0.288399
F5H2F4	C-1-tetrahydrofolate synthase, cytoplasmic	0.0347623	0.0723116	-0.0424122	-0.0394439	0.134878						1.7933e-13	0.64842	0.444209	0.666385	0.695533	0.715819
F5H2S7	Dynactin subunit 2	-0.0440772	-0.0123231	0.0419438	-0.0039005	-0.208128						4.2647e-46	0.672175	0.95193	0.615186	0.986442	0.298211
F5H5D3	Tubulin alpha-1C chain	-0.00288824	-0.0227567	-0.0180597	-0.00679666	0.0522768						7.6012e-286	0.947156	0.865179	0.872698	0.986859	0.923586
F5H6H0	High mobility group protein HMGI-C	NaN	NaN	NaN	NaN	-0.481163						9.4078e-16	1	1	1	1	0.0231699
F5H6I0	Beta-2-microglobulin	0.129481	0.106348	0.0104934	NaN	0.765704						1.9896e-10	0.15092	0.273427	0.876056	1	0.0158742
F5H6P0	Protein-glutamine gamma-glutamyltransferase 2	-0.0392066	-0.0660347	-0.0278956	0.0114957	0.0710762						4.1473e-56	0.715923	0.532632	0.787437	0.844628	0.87529
F5H740	Voltage-dependent anion-selective channel protein 3	-0.128787	0.323774	0.168	-0.0378286	0.00403388						2.1853e-06	0.146038	0.001356	0.0584448	0.709291	0.932864
F6S8M0	N-acetylglucosamine-6-sulfatase	0.00532815	NaN	0.00292752	-0.0498153	-0.513357						4.9741e-10	0.879725	1	0.942154	0.609735	0.0157051
F6U211	40S ribosomal protein S10	-0.0404969	0.032242	-0.00258472	-0.00578236	-0.0230352						3.5792e-07	0.704235	0.706546	0.990589	0.996151	0.836619
F8VRK0		NaN	NaN	NaN	NaN	NaN						4.0543e-114	1	1	1	1	1
F8VSF7		0.0618008	NaN	NaN	NaN	NaN						0.021241	0.461849	1	1	1	1
F8VVA7	Coatomer subunit zeta-1	0.0107799	-0.0971161	-0.131187	0.0149266	-0.156161						5.3854e-20	0.83543	0.342012	0.15602	0.813539	0.420181
F8VW96	Cysteine and glycine-rich protein 2	NaN	NaN	NaN	NaN	NaN						0.00019926	1	1	1	1	1
F8VXU5	Vacuolar protein sorting-associated protein 29	NaN	NaN	NaN	NaN	NaN						4.4902e-05	1	1	1	1	1
F8W727	60S ribosomal protein L32	-0.0509656	-0.0420111	0.0124972	NaN	NaN						5.3092e-16	0.612181	0.709995	0.858676	1	1
F8W8J4	Myoferlin	0.0494974	0.0106625	-0.084242	-0.030575	-0.211398						1.3605e-21	0.542878	0.867201	0.370039	0.772186	0.291419
F8WAR4	Coiled-coil-helix-coiled-coil-helix domain-containing protein 3, mitochondrial	-0.0177384	-0.11327	0.0924781	0.00245056	0.0415904						1.4525e-08	0.918161	0.262825	0.289244	0.927631	0.951178
G3V180	Dipeptidyl peptidase 3	NaN	NaN	NaN	NaN	NaN						0.0014948	1	1	1	1	1
G3V2F7	Ubiquitin-conjugating enzyme E2 variant 1	0.0282862	-0.000634928	-0.042026	0.00173014	-0.0383915						1.565e-10	0.697327	0.954028	0.669512	0.934288	0.782995
G3V3D1	Epididymal secretory protein E1	NaN	NaN	NaN	0.0896338	NaN						5.2922e-06	1	1	1	0.269442	1
G3V4P8	Glia maturation factor beta	NaN	NaN	NaN	NaN	NaN						0.00054616	1	1	1	1	1
G3V5Z7	Proteasome subunit alpha type	0.0160683	-0.0684077	0.0418037	0.0209111	-0.0766454						1.5141e-14	0.792954	0.516403	0.616273	0.760036	0.6543
G3XAD8	Stress-induced-phosphoprotein 1	0.0318186	-0.00856613	-0.0401557	-0.0175485	-0.200664						8.3979e-55	0.670478	0.983363	0.684732	0.888712	0.314105
G5E9M5	Interleukin enhancer-binding factor 3	-0.0346184	-0.03851	-0.0252211	-0.0141353	0.219215						1.8076e-46	0.758008	0.737536	0.810415	0.919757	0.523591
G5E9Q2	Cold shock domain-containing protein E1	-0.180348	-0.180871	0.0695389	-0.00862556	NaN						7.9495e-05	0.0374419	0.0673663	0.419727	0.970109	1
G8JLJ4	Phostensin	NaN	NaN	NaN	NaN	NaN						1.1647e-08	1	1	1	1	1
G8JLL9	Myosin-14	0.0821575	NaN	NaN	NaN	NaN						8.1243e-07	0.343896	1	1	1	1
H0Y449	Nuclease-sensitive element-binding protein 1	-0.0904189	-0.0634091	-0.0236804	-0.0417289	0.320427						1.0425e-68	0.323684	0.550882	0.823728	0.676242	0.33386
H0Y7A7	Calmodulin	-0.015943	0.0878702	0.0187766	0.0315363	-0.0366147						2.1447e-46	0.935513	0.359668	0.804687	0.667957	0.789153
H0YKD8	60S ribosomal protein L28	NaN	NaN	-0.183736	NaN	NaN						0.0034573	1	1	0.0451658	1	1
H0YNV5		NaN	NaN	NaN	NaN	NaN						0.02618	1	1	1	1	1
H3BLZ8	Probable ATP-dependent RNA helicase DDX17	NaN	NaN	0.124725	NaN	-0.0323149						4.5672e-38	1	1	0.156987	1	0.804107
H3BM91	COMM domain-containing protein 4	NaN	NaN	NaN	NaN	NaN						0.00024173	1	1	1	1	1
H3BN98		NaN	NaN	NaN	NaN	NaN						4.1375e-32	1	1	1	1	1
H3BP20	Beta-hexosaminidase subunit alpha	0.0560286	-0.0597575	-0.0549135	-0.106032	-0.425191						6.2823e-07	0.499001	0.576766	0.568562	0.247686	0.0435491
H7BY58	Protein-L-isoaspartate O-methyltransferase	NaN	NaN	NaN	NaN	NaN						0.0010397	1	1	1	1	1
I3L080	Hepatoma-derived growth factor-related protein 2	NaN	NaN	-0.176316	NaN	NaN						0.00023525	1	1	0.0547861	1	1
J3KN67	Tropomyosin alpha-3 chain	-0.0862572	0.0328061	0.0354831	0.0440444	-0.242055						7.2356e-13	0.349125	0.702483	0.666134	0.565722	0.232806
J3KND3	Myosin light polypeptide 6	0.10165	0.138028	0.0999011	0.0768327	0.013498						8.1821e-259	0.250869	0.160783	0.253615	0.339308	0.966822
J3KNF5	Centrosomal protein of 290 kDa	0.143655	NaN	NaN	0.195348	NaN						4.1981e-05	0.113425	1	1	0.0196327	1
J3KNF8	Cytochrome b5 type B	NaN	-0.0935557	NaN	-0.0679085	0.112288						4.1346e-05	1	0.361331	1	0.472624	0.771264
J3KNQ4	Alpha-parvin	0.0190613	0.119157	0.0911243	0.0977456	0.181675						1.0306e-40	0.769175	0.222683	0.296089	0.230664	0.605882
J3KPS3	Fructose-bisphosphate aldolase A	-0.036082	-0.0335105	-0.0369551	-0.00427675	0.0209111						1.292e-203	0.744498	0.777447	0.711075	0.989931	0.993465
J3KPX7	Prohibitin-2	NaN	-0.0790818	-0.00604312	NaN	NaN						1.4242e-16	1	0.446702	0.978804	1	1
J3KQ32	Obg-like ATPase 1	-0.0645101	-0.0476963	-0.0353574	-0.0528201	-0.0957742						7.6017e-13	0.501754	0.666083	0.724358	0.585784	0.593346
J3KQ48	Peptidyl-tRNA hydrolase 2, mitochondrial	-0.181648	NaN	NaN	NaN	0.17031						1.6846e-18	0.0360184	1	1	1	0.631891
J3KR12	Pyrroline-5-carboxylate reductase 2	NaN	NaN	NaN	NaN	NaN						7.1915e-06	1	1	1	1	1
J3KTA4	Probable ATP-dependent RNA helicase DDX5	-0.0746842	0.1153	0.0176369	0.0130691	0.183836						4.3417e-43	0.426322	0.237199	0.814425	0.830337	0.600992
J3KTL2	Serine/arginine-rich splicing factor 1	NaN	NaN	NaN	NaN	NaN						0.00049949	1	1	1	1	1
J3QL51	60S ribosomal protein L17	0.0330882	0.044464	0.0596321	0.0282862	-0.0187903						1.8067e-67	0.660928	0.620578	0.485376	0.695671	0.851589
J3QQ67	60S ribosomal protein L18	0.126709	-0.0164974	0.0635029	0.0410112	-0.191228						3.3007e-13	0.159251	0.917096	0.459085	0.589817	0.334983
J3QT22	Protein phosphatase methylesterase 1	NaN	NaN	NaN	NaN	NaN						0.00043873	1	1	1	1	1
J9JID7	Lamin-B2	0.110096	-0.114941	-0.0693611	0.0281448	0.239031						7.2902e-21	0.216586	0.255424	0.464855	0.696886	0.482588
K7ELC2	40S ribosomal protein S15	-0.0640274	0.0163537	-0.0130285	0.0183712	NaN						1.4253e-07	0.5055	0.823995	0.916956	0.78262	1
K7ELL7	Glucosidase 2 subunit beta	0.00561564	-0.00215121	0.0102069	-0.0375324	0.130667						1.4169e-73	0.877379	0.965746	0.878547	0.711824	0.726051
K7EM18	Eukaryotic translation initiation factor 1	0.0405417	0.233069	-0.0158701	0.0395584	0.326307						4.8102e-52	0.606011	0.0201158	0.891919	0.601522	0.3244
M0QXB4	Coatomer subunit epsilon	-0.239938	0.0391384	-0.0667598	0.0446039	-0.366389						7.046e-42	0.00501868	0.657489	0.482717	0.56133	0.0795277
M0QYN0	UPF0556 protein C19orf10	0.00920381	-0.0254266	0.0174944	0.0280033	0.0924781						1.4012e-16	0.848189	0.843196	0.815645	0.698103	0.820878
M0QYS1	60S ribosomal protein L13a	-0.0493375	0.0396999	0.167486	0.052847	NaN						8.7404e-08	0.626147	0.653556	0.0592029	0.4986	1
O00116	Alkyldihydroxyacetonephosphate synthase, peroxisomal	NaN	NaN	NaN	NaN	NaN						0.0018172	1	1	1	1	1
O00159	Unconventional myosin-Ic	0.143263	0.0309717	0.0766959	0.0786098	-0.0132469						1.695e-64	0.114352	0.715724	0.375728	0.328969	0.871218
O00203	AP-3 complex subunit beta-1	-0.0443525	-0.0168623	0.021764	0.041243	-0.255305						5.5257e-13	0.669733	0.914058	0.77931	0.587958	0.210254
O00231-2	26S proteasome non-ATPase regulatory subunit 11	-0.0371623	-0.161621	-0.0198869	0.0535284	-0.0563112						2.184e-32	0.734576	0.103698	0.856715	0.493586	0.721715
O00232	26S proteasome non-ATPase regulatory subunit 12	0.0112093	0.0201999	-0.144903	-0.0541212	-0.00309065						1.2823e-58	0.831961	0.795087	0.116146	0.57555	0.907378
O00264	Membrane-associated progesterone receptor component 1	0.0436244	-0.0549017	0.0241777	-0.0471446	-0.0207941						5.7525e-91	0.583911	0.612048	0.758974	0.631381	0.844515
O00299	Chloride intracellular channel protein 1	0.00561564	0.0507454	-0.00352444	-0.0118643	-0.0868137						5.4597e-110	0.877379	0.578244	0.998855	0.940484	0.621577
O00410-3	Importin-5	-0.0248981	0.0270125	-0.00475429	-0.0104395	-0.0893595						1.3242e-84	0.849427	0.744589	0.99024	0.953508	0.613497
O00422	Histone deacetylase complex subunit SAP18	-0.00297501	0.129481	0.0992279	0.108205	NaN						5.7017e-17	0.947871	0.186986	0.256714	0.186752	1
O00429-6	Dynamin-1-like protein	NaN	NaN	NaN	NaN	NaN						8.6187e-06	1	1	1	1	1
O00469-2	Procollagen-lysine,2-oxoglutarate 5-dioxygenase 2	-0.148471	-0.205879	-0.0898506	-0.127305	-0.0205527						1.1614e-31	0.0904322	0.0364666	0.337666	0.161434	0.845367
O00571	ATP-dependent RNA helicase DDX3X	0.142087	0.194844	0.193078	-0.170621	0.0543624						1.3961e-30	0.117171	0.0507656	0.0300973	0.0577405	0.918211
O00629	Importin subunit alpha-4	0.00317045	-0.0427837	0.0710762	-0.0637107	0.0740944						1.9491e-14	0.897369	0.703967	0.410029	0.50285	0.867575
O00764	Pyridoxal kinase	-0.0152721	-0.0384804	-0.0956354	-0.00403071	0.161436						2.4283e-96	0.942006	0.737771	0.306245	0.987649	0.652521
O14818	Proteasome subunit alpha type-7	-0.060954	-0.0647967	-0.0643441	-0.00463851	-0.0555913						3.0608e-245	0.529695	0.541199	0.499631	0.993286	0.724146
O14907	Tax1-binding protein 3	NaN	0.0319444	NaN	-0.0756949	-0.208211						2.6605e-21	1	0.708692	1	0.419306	0.298036
O14950	Myosin regulatory light chain 12B	0.118758	0.131853	0.0780633	0.0784732	0.0461418						1.3472e-70	0.185067	0.179416	0.367657	0.329756	0.939417
O14974	Protein phosphatase 1 regulatory subunit 12A	0.015212	0.0959825	0.0760118	-0.000519481	0.207143						2.3365e-95	0.799793	0.319896	0.379806	0.955104	0.549417
O14979	Heterogeneous nuclear ribonucleoprotein D-like	-0.0355201	-0.0218043	0.0863761	-0.000202008	0.185649						2.7976e-25	0.749676	0.873046	0.320948	0.952164	0.596902
O14980	Exportin-1	0.0396999	0.148999	0.00446549	0.00317045	0.130667						1.458e-112	0.612111	0.131339	0.928671	0.920983	0.726051
O15144	Actin-related protein 2/3 complex subunit 2	0.0508847	-0.0263814	-0.00285938	0.0419438	0.0124972						9.5352e-46	0.5334	0.835364	0.993005	0.582358	0.963227
O15145	Actin-related protein 2/3 complex subunit 3	-0.0534039	0.0294175	-0.0177529	-0.019536	-0.0374435						1.1826e-21	0.591527	0.727009	0.875387	0.870711	0.786279
O15173	Membrane-associated progesterone receptor component 2	NaN	0.173767	0.122947	-0.154923	NaN						9.436e-05	1	0.0802824	0.162813	0.0859052	1
O15371	Eukaryotic translation initiation factor 3 subunit D	-0.258529	-0.166159	-0.0725131	0.0487942	-0.364459						0.00080952	0.00242952	0.09397	0.443715	0.528969	0.0810309
O15460-2	Prolyl 4-hydroxylase subunit alpha-2	0.0423643	0.0469799	0.114234	0.0385766	-0.562005						8.4855e-21	0.5929	0.60346	0.193732	0.609492	0.0084159
O15511-2	Actin-related protein 2/3 complex subunit 5	-0.0409273	-0.0188488	0.0213375	0.0123541	0.0199154						3.3748e-22	0.700352	0.897539	0.782919	0.836824	0.989886
O43242	26S proteasome non-ATPase regulatory subunit 3	-0.0530147	0.0851526	-0.0409273	-0.0325657	-0.115332						1.2192e-25	0.594802	0.373658	0.678437	0.754755	0.53386
O43264	Centromere/kinetochore protein zw10 homolog	NaN	NaN	NaN	NaN	NaN						0.0010996	1	1	1	1	1
O43324	Eukaryotic translation elongation factor 1 epsilon-1	NaN	NaN	NaN	NaN	NaN						3.8754e-23	1	1	1	1	1
O43390	Heterogeneous nuclear ribonucleoprotein R	-0.0860785	-0.0546919	-0.0176653	0.0828389	0.0832474						4.3718e-25	0.350245	0.613594	0.876154	0.305195	0.844257
O43396	Thioredoxin-like protein 1	NaN	0.143002	0.0765591	-0.0306256	0.0751904						0.0011191	1	0.14687	0.376541	0.771742	0.864776
O43615	Mitochondrial import inner membrane translocase subunit TIM44	NaN	NaN	NaN	-0.145749	0.0319598						0.00021967	1	1	1	0.10695	0.976095
O43707	Alpha-actinin-4	0.0779266	0.138028	0.0875986	0.0103502	-0.249788						0	0.366682	0.160783	0.314421	0.855064	0.219444
O43776	Asparagine--tRNA ligase, cytoplasmic	0.0554733	0.104739	0.040682	0.207143	0.0363276						4.4404e-15	0.502656	0.280321	0.625002	0.0134954	0.96479
O43795	Unconventional myosin-Ib	-0.107119	-0.210463	-0.215094	-0.188907	-0.0686346						1.7359e-31	0.234015	0.032372	0.0186772	0.0350622	0.68056
O43852-3	Calumenin	0.0468402	0.0654344	0.040682	0.0517201	-0.0172857						1.624e-99	0.561264	0.484922	0.625002	0.50695	0.856908
O60493	Sorting nexin-3	0.0352017	-0.0331857	0.0405417	0.0550568	0.25042						1.8328e-14	0.645153	0.780062	0.626097	0.482439	0.459836
O60506	Heterogeneous nuclear ribonucleoprotein Q	-0.0123008	-0.0162056	-0.0271898	0.00619029	0.28629						5.8987e-104	0.970802	0.919526	0.793484	0.893164	0.392245
O60664	Perilipin-3	-0.051758	-0.0830343	-0.14765	-0.0534488	-0.164917						3.2359e-61	0.605434	0.422317	0.109221	0.580829	0.397797
O60701	UDP-glucose 6-dehydrogenase	-0.0839668	-0.0361116	-0.110417	0.0102069	0.0790197						1.4738e-51	0.363654	0.756601	0.235008	0.856371	0.855011
O60716	Catenin delta-1	NaN	NaN	NaN	NaN	NaN						4.6737e-05	1	1	1	1	1
O60762	Dolichol-phosphate mannosyltransferase	NaN	0.103724	0.0976109	NaN	NaN						0.00032295	1	0.284732	0.264266	1	1
O60763-2	General vesicular transport factor p115	-0.0226261	-0.134604	-0.12945	0.0126402	-0.168933						1.0603e-20	0.87114	0.179066	0.161734	0.834227	0.387773
O60841	Eukaryotic translation initiation factor 5B	NaN	NaN	NaN	NaN	NaN						0.0011929	1	1	1	1	1
O75083	WD repeat-containing protein 1	0.0139266	0.0588013	0.0381553	-0.00316296	-0.111867						2.3273e-36	0.810089	0.526029	0.644857	0.979602	0.544177
O75340	Programmed cell death protein 6	-0.0484517	-0.0320789	-0.0511969	-0.0400222	-0.122482						2.5714e-21	0.633803	0.78899	0.596924	0.690631	0.51289
O75348	V-type proton ATPase subunit G 1	-0.0264696	0.00791302	-0.136395	-0.106021	-0.0513992						1.9652e-41	0.834474	0.888226	0.139807	0.247737	0.738355
O75367	Core histone macro-H2A.1	0.124328	-0.0709211	-0.00365461	0.0997664	0.196481						2.7404e-88	0.166677	0.4995	1	0.221653	0.572738
O75368	SH3 domain-binding glutamic acid-rich-like protein	-0.0352096	0.0163537	0.0299829	0.0132121	NaN						0.00082644	0.752542	0.823995	0.710768	0.829041	1
O75390	Citrate synthase, mitochondrial	0.0788831	0.010923	-0.0053189	-0.0411351	0.121811						1.3488e-26	0.36145	0.865214	0.98523	0.681236	0.74773
O75396	Vesicle-trafficking protein SEC22b	-0.107632	-0.122209	-0.177131	-0.0967149	0.0496307						2.586e-52	0.231573	0.224921	0.0536516	0.294179	0.930411
O75431	Metaxin-2	-0.0828662	-0.00826141	-0.0966532	-0.0312383	0.00791302						1.3698e-47	0.370768	0.985914	0.300924	0.766365	0.946771
O75477	Erlin-1	NaN	NaN	NaN	NaN	NaN						2.1062e-12	1	1	1	1	1
O75489	NADH dehydrogenase [ubiquinone] iron-sulfur protein 3, mitochondrial	-0.162993	-0.0529847	0.0309717	0.0626743	-0.0558013						7.8398e-25	0.0615132	0.626235	0.702665	0.428979	0.723437
O75531	Barrier-to-autointegration factor	0.0754641	-0.0394905	-0.105548	0.108759	0.208583						5.0799e-10	0.380367	0.729787	0.25705	0.184615	0.546305
O75533	Splicing factor 3B subunit 1	0.0263043	0.0958569	0.0117819	0.0419438	0.0305479						1.2651e-10	0.712561	0.320489	0.864873	0.582358	0.97975
O75821	Eukaryotic translation initiation factor 3 subunit G	-0.138743	-0.236503	-0.0935557	-0.133321	-0.357677						1.7137e-17	0.115306	0.015818	0.317311	0.141738	0.0864965
O75822	Eukaryotic translation initiation factor 3 subunit J	0.0999011	-0.0569765	0.225768	-0.138056	-0.420994						4.3034e-07	0.258417	0.596856	0.0114325	0.127579	0.0455554
O75891	Cytosolic 10-formyltetrahydrofolate dehydrogenase	NaN	NaN	NaN	NaN	NaN						1.001e-20	1	1	1	1	1
O75947	ATP synthase subunit d, mitochondrial	-0.070103	-0.131566	-0.04989	-0.0530147	0.0805212						9.4699e-44	0.459439	0.189603	0.607048	0.584248	0.851188
O75964	ATP synthase subunit g, mitochondrial	NaN	NaN	NaN	NaN	NaN						1.5072e-08	1	1	1	1	1
O76003	Glutaredoxin-3	-0.0876108	0.018919	-0.00837747	-0.00807279	-0.00991647						1.8113e-43	0.340715	0.804684	0.958103	0.97517	0.88305
O76021	Ribosomal L1 domain-containing protein 1	NaN	NaN	NaN	NaN	NaN						1.4215e-07	1	1	1	1	1
O76094	Signal recognition particle 72 kDa protein	-0.00491356	-0.17467	0.0976109	0.0116388	-0.0362152						4.7424e-11	0.963855	0.0777085	0.264266	0.843326	0.790539
O94826	Mitochondrial import receptor subunit TOM70	NaN	NaN	NaN	NaN	NaN						1.9045e-05	1	1	1	1	1
O94829	Importin-13	NaN	NaN	NaN	NaN	NaN						0.0028703	1	1	1	1	1
O94832	Unconventional myosin-Id	0.154972	0.159113	0.156008	-0.0405562	-0.371646						1.9069e-43	0.0891083	0.108071	0.078383	0.686117	0.0755481
O94855-2	Protein transport protein Sec24D	0.0625362	-0.0252358	0.0359054	-0.0100618	0.00949322						2.2908e-10	0.45723	0.844764	0.662753	0.956964	0.952442
O95197	Reticulon-3	NaN	NaN	NaN	NaN	NaN						0.00026763	1	1	1	1	1
O95202	LETM1 and EF-hand domain-containing protein 1, mitochondrial	NaN	-0.189401	0.149129	-0.0487043	0.131458						8.0375e-17	1	0.0550175	0.0921216	0.6187	0.724127
O95249	Golgi SNAP receptor complex member 1	NaN	NaN	NaN	NaN	NaN						0.00011868	1	1	1	1	1
O95302	Peptidyl-prolyl cis-trans isomerase FKBP9	0.0453032	0.0859685	0.00733906	0.00863037	-0.232379						2.9376e-63	0.572035	0.369423	0.903536	0.87078	0.250325
O95336	6-phosphogluconolactonase	NaN	0.244205	NaN	NaN	NaN						1.0066e-07	1	0.0150082	1	1	1
O95373	Importin-7	-0.0349878	0.126973	0.0517201	-0.0186441	0.064469						1.073e-64	0.754591	0.195242	0.541558	0.878781	0.892221
O95486	Protein transport protein Sec24A	NaN	NaN	NaN	NaN	NaN						0.0001888	1	1	1	1	1
O95747	Serine/threonine-protein kinase OSR1	0.0376132	-0.124472	-0.150182	-0.238869	0.168405						9.9654e-06	0.627346	0.215977	0.103128	0.00733252	0.636296
O95777	N-alpha-acetyltransferase 38, NatC auxiliary subunit	NaN	NaN	NaN	NaN	NaN						2.0429e-06	1	1	1	1	1
O95782	AP-2 complex subunit alpha-1	-0.0326449	-0.12975	0.119821	-0.0736058	-0.171953						1.1559e-10	0.776342	0.196117	0.173447	0.433253	0.380339
O95816	BAG family molecular chaperone regulator 2	NaN	NaN	NaN	NaN	NaN						2.3611e-17	1	1	1	1	1
O95817	BAG family molecular chaperone regulator 3	-0.0906186	NaN	NaN	-0.0248834	NaN						0.0025183	0.322495	1	1	0.822633	1
O95831	Apoptosis-inducing factor 1, mitochondrial	-0.00385226	0.0965318	0.0102069	-0.043408	0.0311318						8.0248e-07	0.955102	0.317311	0.878547	0.6622	0.978238
O95861-2	3(2),5-bisphosphate nucleotidase 1	NaN	NaN	NaN	NaN	NaN						0.00029266	1	1	1	1	1
O95876	WD repeat-containing and planar cell polarity effector protein fritz homolog	-0.149051	-0.0945881	-0.0727103	0.0430645	-0.0299415						0.0027014	0.0890964	0.35566	0.44241	0.573454	0.812392
O96000	NADH dehydrogenase [ubiquinone] 1 beta subcomplex subunit 10	NaN	NaN	NaN	NaN	NaN						0.0001451	1	1	1	1	1
O96008	Mitochondrial import receptor subunit TOM40 homolog	NaN	NaN	NaN	NaN	NaN						0.0012484	1	1	1	1	1
P00338-3	L-lactate dehydrogenase A chain	-0.0221706	-0.0213504	0.00532815	0.00891703	-0.162896						0	0.875505	0.876801	0.921117	0.868157	0.402897
P00367	Glutamate dehydrogenase 1, mitochondrial	0.0415233	-0.0356088	-0.0667899	-0.0435716	-0.0243552						2.5292e-76	0.598934	0.760618	0.482507	0.660839	0.831976
P00387-3	NADH-cytochrome b5 reductase 3	0.0139266	-0.0756416	-0.025735	0.000576886	-0.167539						5.135e-29	0.810089	0.468562	0.805986	0.944954	0.391235
P00390	Glutathione reductase, mitochondrial	NaN	NaN	NaN	NaN	NaN						0.00046009	1	1	1	1	1
P00403	Cytochrome c oxidase subunit 2	NaN	NaN	NaN	NaN	NaN						1.0053e-06	1	1	1	1	1
P00441	Superoxide dismutase [Cu-Zn]	-0.0108755	-0.0923401	-0.0176507	-0.043869	-0.133495						7.9973e-71	0.98463	0.368081	0.876283	0.658365	0.48145
P00492	Hypoxanthine-guanine phosphoribosyltransferase	0.0367781	0.128953	0.0405417	0.133037	0.269512						3.8886e-11	0.633489	0.188701	0.626097	0.107633	0.423079
P00505	Aspartate aminotransferase, mitochondrial	NaN	-0.115629	NaN	NaN	NaN						0.00059331	1	0.25242	1	1	1
P00558	Phosphoglycerate kinase 1	-0.0537333	-0.0756568	-0.0518178	-0.0605478	-0.0424122						3.0251e-264	0.588761	0.468464	0.592142	0.526282	0.769112
P00813	Adenosine deaminase	0.0470023	-0.0786551	NaN	NaN	NaN						9.2244e-06	0.560134	0.449381	1	1	1
P00966	Argininosuccinate synthase	NaN	NaN	NaN	NaN	NaN						1.3345e-05	1	1	1	1	1
P02452	Collagen alpha-1(I) chain	-0.0993862	0.208268	0.109695	0.0866479	NaN						2.9156e-56	0.273077	0.0371924	0.211453	0.284782	1
P02511	Alpha-crystallin B chain	NaN	NaN	NaN	NaN	NaN						0.0017159	1	1	1	1	1
P02545-2	Prelamin-A/C	0.0385766	0.0216219	0.0370308	-0.0346332	0.126841						9.8534e-250	0.620292	0.784467	0.653777	0.736783	0.735392
P04040	Catalase	-0.03143	NaN	0.188401	0.0923428	-0.2227						0.00022912	0.787691	1	0.0342388	0.256023	0.26875
P04080	Cystatin-B	-0.0997108	0.0250289	-0.0388656	-0.0245605	NaN						9.3802e-67	0.271353	0.75919	0.695306	0.825519	1
P04083	Annexin A1	-0.0236657	-0.0150972	-0.0336582	-0.0674096	-0.304754						0	0.861192	0.928766	0.738576	0.476163	0.140026
P04350	Tubulin beta-4A chain	0.0130691	0.00115371	-0.0458931	-0.0136401	-0.0321526						3.1547e-134	0.816976	0.940218	0.638475	0.924273	0.804673
P04406	Glyceraldehyde-3-phosphate dehydrogenase	-0.113458	-0.101753	-0.0921095	-0.0762804	0.000144286						0	0.20509	0.317862	0.325158	0.415445	0.91894
P04632	Calpain small subunit 1	-0.00885646	-0.010672	0.00115371	0.0418037	0.0918014						3.293e-41	0.996403	0.965738	0.957726	0.583476	0.822587
P04792	Heat shock protein beta-1	0.064469	0.0799754	-0.0222145	0.0694271	-0.253584						5.1592e-43	0.445213	0.401227	0.836441	0.384605	0.21309
P04843	Dolichyl-diphosphooligosaccharide--protein glycosyltransferase subunit 1	0.028852	-0.0433932	-0.0134508	-0.0350765	0.0416635						3.0186e-79	0.692999	0.699224	0.91323	0.732948	0.950989
P04899-4	Guanine nucleotide-binding protein G(i) subunit alpha-2	0.0434844	-0.0686952	-0.089132	NaN	NaN						3.8569e-15	0.584906	0.514455	0.341709	1	1
P05120	Plasminogen activator inhibitor 2	-0.200002	-0.313978	-0.155351	-0.0237537	NaN						8.6104e-19	0.0203409	0.00125449	0.0915334	0.832741	1
P05141	ADP/ATP translocase 2	0.210389	0.0413386	-0.0210137	0.147437	0.0097772						9.04e-21	0.0229852	0.642132	0.846888	0.0756797	0.953461
P05198	Eukaryotic translation initiation factor 2 subunit 1	NaN	NaN	NaN	NaN	NaN						0.00088241	1	1	1	1	1
P05362	Intercellular adhesion molecule 1	NaN	NaN	NaN	NaN	NaN						0.0024626	1	1	1	1	1
P05386	60S acidic ribosomal protein P1	-0.0534937	-0.0203111	-0.0305308	0.0142124	0.111566						3.0181e-135	0.590772	0.885407	0.764976	0.819988	0.773059
P05387	60S acidic ribosomal protein P2	-0.0333333	0.0319598	-0.0213797	0.0192037	0.145743						5.3743e-176	0.769931	0.708581	0.843701	0.775196	0.689658
P05388	60S acidic ribosomal protein P0	-0.0580223	-0.00246912	-0.0253679	0.00719549	-0.00872582						4.7716e-130	0.553309	0.968204	0.809149	0.883932	0.887286
P05413	Fatty acid-binding protein, heart	0.0197731	-0.0700272	-0.0798592	-0.102434	-0.142847						7.4151e-22	0.76355	0.505477	0.396634	0.26499	0.455599
P05455	Lupus La protein	0.115965	-0.0190972	0.087327	0.0528332	0.122738						4.5359e-60	0.194836	0.895476	0.315863	0.498701	0.745451
P05556	Integrin beta-1	0.0768327	0.0382958	0.0575542	0.017922	0.037312						7.8863e-93	0.372723	0.66341	0.499819	0.786634	0.962243
P06454	Prothymosin alpha	0.0204844	NaN	NaN	NaN	NaN						2.8515e-21	0.757943	1	1	1	1
P06576	ATP synthase subunit beta, mitochondrial	-0.033038	-0.0195945	-0.0107447	-0.00177561	0.0353423						2.2337e-142	0.772679	0.891349	0.93714	0.966741	0.967339
P06703	Protein S100-A6	0.0858326	0.0486547	0.0724488	0.0517201	-0.043631						2.874e-41	0.324854	0.592184	0.401483	0.50695	0.764919
P06730-2	Eukaryotic translation initiation factor 4E	0.0367495	0.000576886	-0.0426946	0.0057592	-0.0410066						7.0286e-11	0.6337	0.94467	0.664104	0.897128	0.773958
P06733	Alpha-enolase	0.024887	0.0261627	0.0329472	0.0381553	0.0886844						0	0.723526	0.750833	0.686578	0.612926	0.830468
P06744-2	Glucose-6-phosphate isomerase	-0.0201941	-0.0516084	-0.0616615	-0.0087548	0.0102069						2.6687e-183	0.89449	0.636507	0.518778	0.968926	0.955003
P06748	Nucleophosmin	-0.0664878	-0.0582176	-0.113052	-0.0323444	0.273456						1.8239e-64	0.486559	0.587851	0.223656	0.756687	0.415706
P06756	Integrin alpha-V	0.299245	0.163665	0.253384	0.224287	0.177868						6.7213e-29	0.00140641	0.098723	0.0046022	0.00759136	0.614541
P06899	Histone H2B type 1-J	NaN	NaN	NaN	NaN	NaN						2.4205e-18	1	1	1	1	1
P07108-5	Acyl-CoA-binding protein	0.0713507	-0.0414468	0.0847447	-0.0136109	NaN						3.9348e-05	0.403917	0.714409	0.329795	0.924539	1
P07195	L-lactate dehydrogenase B chain	-0.112007	-0.0830801	-0.0671224	-0.0414617	-0.169258						9.994e-167	0.211469	0.422039	0.480205	0.678487	0.38697
P07196	Neurofilament light polypeptide	NaN	-0.0333781	-0.0270721	NaN	NaN						4.2131e-05	1	0.778512	0.794493	1	1
P07197-2		-0.03518	-0.015068	0.0749164	0.113567	0.30381						0.0010323	0.752815	0.92901	0.386392	0.166794	0.361544
P07237	Protein disulfide-isomerase	-0.131376	-0.12614	-0.12658	-0.110028	0.066537						5.5022e-178	0.1375	0.20955	0.171517	0.229413	0.886916
P07339	Cathepsin D	0.153935	-0.0430512	0.15004	0.130931	-0.301159						2.9303e-75	0.0911452	0.701884	0.0901993	0.113094	0.144429
P07355-2	Annexin A2	-0.0678784	-0.0488151	-0.0550666	-0.0407195	-0.433136						0	0.476027	0.657569	0.567408	0.684739	0.0399558
P07384	Calpain-1 catalytic subunit	-0.0719519	-0.0874728	-0.215747	-0.0328167	-0.543656						1.1169e-22	0.445903	0.395887	0.0183155	0.752566	0.0107036
P07437	Tubulin beta chain	0.0323829	0.0301242	-0.0140479	-0.0294997	0.018919						0	0.666227	0.72187	0.907963	0.78165	0.986304
P07686	Beta-hexosaminidase subunit beta	0.103531	-0.197848	-0.0292052	-0.0843032	-0.247525						2.3962e-60	0.242923	0.0447075	0.776251	0.364684	0.223296
P07741	Adenine phosphoribosyltransferase	-0.029323	-0.0102942	-0.0258232	-0.0602017	-0.141669						5.7116e-17	0.807479	0.968899	0.805227	0.528878	0.458813
P07858	Cathepsin B	-0.0190534	-0.135174	-0.0553664	-0.00424777	-0.324618						3.3533e-58	0.905475	0.177138	0.565151	0.989662	0.117535
P07900-2	Heat shock protein HSP 90-alpha	-0.0569263	-0.0412538	-0.0388953	0.00317045	-0.19347						4.7731e-161	0.562269	0.715921	0.695062	0.920983	0.329944
P07954	Fumarate hydratase, mitochondrial	-0.0413577	-0.00502936	-0.0412984	-0.0308403	-0.0424865						1.3304e-26	0.696476	0.988008	0.675418	0.769857	0.768857
P08107	Heat shock 70 kDa protein 1A/1B	0.0708015	0.0855606	-0.0139023	0.0821575	-0.0450444						1.0715e-302	0.407126	0.371537	0.909247	0.308946	0.760064
P08123	Collagen alpha-2(I) chain	-0.0982584	0.253505	0.0870554	0.14274	NaN						2.8626e-35	0.279126	0.0116566	0.317311	0.08512	1
P08133	Annexin A6	-0.0379915	-0.0388064	-0.08111	-0.0670167	-0.321153						2.2945e-268	0.72699	0.735191	0.388928	0.478961	0.12124
P08195-4	4F2 cell-surface antigen heavy chain	0.260146	0.216982	0.258217	0.130931	0.537224						9.4218e-27	0.00529257	0.0301461	0.0038904	0.113094	0.0948957
P08238	Heat shock protein HSP 90-beta	-0.149329	-0.0813543	-0.0905418	0.000432815	-0.134208						3.8388e-218	0.088464	0.432585	0.333807	0.946288	0.479453
P08240	Signal recognition particle receptor subunit alpha	0.258481	-0.0301036	NaN	NaN	0.36793						2.7375e-15	0.00558101	0.804992	1	1	0.262471
P08473	Neprilysin	0.0226164	-0.133796	-0.0465485	-0.125541	-0.0106139						5.442e-221	0.741212	0.181824	0.633274	0.167583	0.88057
P08579	U2 small nuclear ribonucleoprotein B	NaN	0.203013	-0.114453	NaN	NaN						2.496e-07	1	0.0420841	0.217781	1	1
P08670	Vimentin	0.00360232	0.0176369	-0.00733303	-0.000375143	0.268674						0	0.893833	0.814321	0.967363	0.953767	0.424656
P08708	40S ribosomal protein S17	0.00891703	0.0119249	0.0319598	0.0174944	-0.14264						9.3723e-100	0.850514	0.857578	0.694602	0.79046	0.456163
P08758	Annexin A5	0.0433446	-0.01552	0.0339339	0.0200577	-0.175501						8.974e-152	0.585902	0.92524	0.678595	0.767602	0.37172
P08865	40S ribosomal protein SA	-0.0810795	-0.014281	-0.0108464	-0.0584579	-0.299205						4.1878e-37	0.382499	0.935576	0.93624	0.542064	0.146866
P09012	U1 small nuclear ribonucleoprotein A	-0.147074	-0.13687	-0.133749	-0.0815374	0.0387171						0.0006283	0.0937122	0.171492	0.147874	0.381728	0.958608
P09038	Fibroblast growth factor 2	0.0247452	0.0930192	-0.00566428	-0.0176799	NaN						0.00032199	0.724626	0.334077	0.982165	0.887521	1
P09211	Glutathione S-transferase P	-0.0328314	0.0140695	0.0458623	0.00848693	-0.0125918						2.6883e-174	0.774604	0.841279	0.585147	0.872093	0.873543
P09382	Galectin-1	-0.0118789	-0.0252505	-0.0428431	0.0539454	-0.0737273						3.4806e-103	0.974895	0.844643	0.662904	0.490531	0.663819
P09417	Dihydropteridine reductase	NaN	NaN	NaN	NaN	NaN						1.1769e-05	1	1	1	1	1
P09429	High mobility group protein B1	0.0867838	0.101247	0.0801119	0.0473989	0.0546401						5.5731e-37	0.320039	0.295687	0.35577	0.539639	0.917496
P09525	Annexin A4	-0.014281	-0.077041	-0.0330232	0.0531114	-0.137283						2.3409e-27	0.951604	0.459599	0.743912	0.496651	0.470885
P09543	2,3-cyclic-nucleotide 3-phosphodiesterase	-0.0320304	0.0480085	-0.0653066	-0.0167164	0.333996						1.1898e-09	0.782076	0.596523	0.492855	0.896267	0.312297
P09651	Heterogeneous nuclear ribonucleoprotein A1	-0.017271	-0.0173441	-0.0267781	-0.0197699	0.330788						2.9208e-63	0.922674	0.910047	0.797016	0.868596	0.317311
P09661	U2 small nuclear ribonucleoprotein A	-0.149783	-0.0188351	-0.0874728	-0.0990154	0.101247						1.6595e-31	0.0874352	0.897652	0.351162	0.282189	0.798816
P09874	Poly [ADP-ribose] polymerase 1	NaN	NaN	NaN	NaN	NaN						2.2212e-10	1	1	1	1	1
P09960	Leukotriene A-4 hydrolase	-0.0288961	NaN	NaN	NaN	NaN						2.9402e-20	0.811505	1	1	1	1
P0C0S5	Histone H2A.Z	0.16954	0.0753272	0.147697	0.0486547	0.120219						2.8896e-09	0.0641839	0.426991	0.0952112	0.530031	0.751648
P0C7P4	Putative cytochrome b-c1 complex subunit Rieske-like protein 1	NaN	NaN	NaN	NaN	NaN						6.2303e-18	1	1	1	1	1
P0CG48	Polyubiquitin-C	0.0773797	0.111031	0.0966667	0.0539454	-0.0320051						8.9936e-159	0.369695	0.254028	0.268745	0.490531	0.805187
P10301	Ras-related protein R-Ras	-0.0681425	-0.0572416	-0.160701	0.0822938	-0.208478						1.3569e-07	0.47404	0.594928	0.0806574	0.308193	0.297479
P10412	Histone H1.4	NaN	NaN	0.16337	NaN	NaN						1.8605e-12	1	1	0.0655772	1	1
P10515	Dihydrolipoyllysine-residue acetyltransferase component of pyruvate dehydrogenase complex, mitochondrial	NaN	NaN	NaN	NaN	NaN						5.0918e-09	1	1	1	1	1
P10599	Thioredoxin	0.087327	0.024036	0.0576467	NaN	NaN						1.5125e-80	0.317311	0.766531	0.499171	1	1
P10606	Cytochrome c oxidase subunit 5B, mitochondrial	NaN	NaN	NaN	NaN	NaN						9.0046e-06	1	1	1	1	1
P10619	Lysosomal protective protein	-0.0132615	-0.0761282	-0.096067	-0.047741	-0.168155						2.1963e-31	0.961486	0.465435	0.303981	0.626519	0.389703
P10620	Microsomal glutathione S-transferase 1	0.213016	0.154972	0.0309717	0.0126402	NaN						4.1321e-17	0.0213986	0.117169	0.702665	0.834227	1
P10644	cAMP-dependent protein kinase type I-alpha regulatory subunit	NaN	NaN	NaN	NaN	NaN						0.0030952	1	1	1	1	1
P10768	S-formylglutathione hydrolase	0.122474	0.136454	0.0740944	0.0258793	0.103531						3.2558e-16	0.17264	0.165388	0.39138	0.716463	0.793094
P10809	60 kDa heat shock protein, mitochondrial	-0.0163515	-0.0263814	-0.0489644	-0.0453867	0.171079						8.5931e-156	0.931562	0.835364	0.614265	0.645804	0.630116
P11021	78 kDa glucose-regulated protein	-0.0718003	-0.119134	-0.093448	-0.0880554	0.1503						0	0.447005	0.237491	0.317891	0.342335	0.678792
P11142	Heat shock cognate 71 kDa protein	-0.0401409	-0.0335991	-0.0300888	-0.00277262	-0.143166						0	0.707453	0.776734	0.76873	0.975983	0.454732
P11177	Pyruvate dehydrogenase E1 component subunit beta, mitochondrial	NaN	NaN	NaN	NaN	NaN						1.3669e-05	1	1	1	1	1
P11216	Glycogen phosphorylase, brain form	0.00270683	0.203264	0.105008	0.0932897	-0.238255						3.0271e-19	0.901167	0.0418391	0.230953	0.251444	0.239579
P11279	Lysosome-associated membrane glycoprotein 1	-0.00485558	-0.00430564	-0.00932098	-0.00868222	-0.307573						9.9627e-26	0.963377	0.982408	0.949744	0.96959	0.136647
P11413-2	Glucose-6-phosphate 1-dehydrogenase	0.0340749	0.0846399	0.222434	0.0223739	-0.106063						2.1746e-10	0.653544	0.376335	0.0126872	0.74712	0.561673
P11766	Alcohol dehydrogenase class-3	0.115832	0.0614305	0.108625	0.131589	-0.26675						5.0794e-07	0.195311	0.509525	0.215796	0.111364	0.192084
P11940	Polyadenylate-binding protein 1	0.0519985	0.110898	0.102725	0.159113	0.689389						3.6921e-31	0.525851	0.254568	0.240897	0.0558693	0.0304594
P12081	Histidine--tRNA ligase, cytoplasmic	-0.0181473	-0.156643	0.15082	-0.0116854	0.029904						7.4247e-13	0.914213	0.115269	0.088578	0.942118	0.981417
P12111	Collagen alpha-3(VI) chain	-0.246875	-0.140348	-0.0671224	-0.273169	-0.106405						4.4046e-221	0.00384981	0.16034	0.480205	0.00210353	0.560636
P12236	ADP/ATP translocase 3	NaN	NaN	-0.204449	NaN	NaN						3.4959e-19	1	1	0.0255156	1	1
P12268	Inosine-5-monophosphate dehydrogenase 2	-0.065944	0.262674	0.0391384	0.0177795	-0.284751						9.1327e-12	0.490712	0.0090201	0.6371	0.787908	0.165883
P12814-3	Alpha-actinin-1	0.0692898	0.0762854	0.0518593	0.0201999	-0.120153						0	0.416037	0.421602	0.540542	0.76634	0.519673
P12955	Xaa-Pro dipeptidase	NaN	NaN	NaN	NaN	NaN						1.1191e-18	1	1	1	1	1
P12956	X-ray repair cross-complementing protein 6	-0.0400073	-0.0828815	-0.0125918	-0.0450741	0.145091						9.1224e-93	0.708661	0.423246	0.920812	0.648383	0.691218
P13010	X-ray repair cross-complementing protein 5	0.0388575	-0.0499646	-0.0550067	0.0233263	0.154065						7.5837e-106	0.618241	0.648867	0.56786	0.738749	0.669865
P13073	Cytochrome c oxidase subunit 4 isoform 1, mitochondrial	-0.228723	-0.240057	-0.197501	-0.0799202	-0.111009						0.0011171	0.00759881	0.0142702	0.0310669	0.391918	0.546744
P13473-3	Lysosome-associated membrane glycoprotein 2	NaN	NaN	NaN	NaN	NaN						0.0004301	1	1	1	1	1
P13489	Ribonuclease inhibitor	0.0318186	0.240131	-0.0262933	0.245496	-0.0417735						4.2696e-11	0.670478	0.0167264	0.801182	0.00354237	0.771313
P13639	Elongation factor 2	-0.00566651	0.0356239	0.0149266	0.0508847	0.197865						0	0.970068	0.682321	0.837695	0.513187	0.569684
P13667	Protein disulfide-isomerase A4	-0.104682	-0.173368	-0.164254	-0.140428	-0.0273809						3.7719e-303	0.245876	0.0800365	0.0740349	0.120913	0.821355
P13674	Prolyl 4-hydroxylase subunit alpha-1	-0.0865686	0.0359054	-0.116551	-0.0987836	0.0321009						9.9623e-17	0.347178	0.680319	0.209193	0.283382	0.975729
P13797	Plastin-3	0.139862	0.0356239	0.0224743	0.0167816	0.000865329						7.0741e-143	0.122652	0.682321	0.773309	0.796849	0.92152
P13804	Electron transfer flavoprotein subunit alpha, mitochondrial	0.0582473	-0.120106	-0.0781067	0.0614305	0.261591						1.1326e-50	0.484535	0.233465	0.407583	0.437465	0.438116
P14550	Alcohol dehydrogenase [NADP(+)]	0.0758957	-0.0836457	0.052555	0.111699	0.0315363						2.7781e-12	0.377946	0.418616	0.53548	0.173557	0.977191
P14618	Pyruvate kinase isozymes M1/M2	-0.0610594	-0.0367775	-0.0186003	0.0144981	-0.0127082						1.2252e-280	0.528855	0.751293	0.867963	0.817407	0.87313
P14625	Endoplasmin	-0.0925248	-0.147873	-0.12975	-0.121047	0.042084						0	0.311283	0.1381	0.160737	0.184045	0.949902
P14866	Heterogeneous nuclear ribonucleoprotein L	0.0130691	-0.00781167	0.0287106	-0.0940946	0.174662						1.4851e-15	0.816976	0.98968	0.721243	0.308246	0.621874
P15121	Aldose reductase	0.146786	-0.0856345	0.163112	0.133958	0.124461						3.502e-50	0.106226	0.40671	0.0659944	0.105312	0.741222
P15144	Aminopeptidase N	-0.0741221	-0.184998	-0.141828	-0.197865	-0.109234						4.9581e-255	0.430309	0.0611324	0.124306	0.0270707	0.552079
P15311	Ezrin	0.0326651	0.107018	0.0209111	0.127897	0.111031						3.5649e-75	0.664105	0.270592	0.786532	0.121341	0.774386
P15531-2	Nucleoside diphosphate kinase A	NaN	NaN	NaN	NaN	NaN						1.0279e-32	1	1	1	1	1
P15880	40S ribosomal protein S2	-0.0400518	-0.0225076	0.0430645	-0.150946	-0.114724						5.8302e-31	0.708259	0.867236	0.606526	0.0945783	0.535664
P16152	Carbonyl reductase [NADPH] 1	0.067501	0.0102069	0.049352	0.0932897	-0.0246486						6.4938e-54	0.426729	0.870678	0.558983	0.251444	0.830945
P16278	Beta-galactosidase	0.0280782	-0.0989381	0.159242	0.067088	-0.134995						8.2826e-08	0.69892	0.332385	0.0725275	0.399648	0.477253
P16401	Histone H1.5	0.104068	0.0668125	0.073546	-0.0360968	0.0749164						1.1379e-51	0.240687	0.476605	0.39473	0.724146	0.865475
P16403	Histone H1.2	0.00417777	0.0394191	0.103263	0.00432164	0.0246034						9.8731e-13	0.889125	0.655521	0.238529	0.910365	0.995144
P17174	Aspartate aminotransferase, cytoplasmic	NaN	NaN	NaN	0.192321	NaN						0.0012493	1	1	1	0.0215559	1
P17655	Calpain-2 catalytic subunit	-0.0181473	0.0254541	0.11929	-0.00579687	-0.0792189						2.9356e-29	0.914213	0.756053	0.175304	0.996019	0.645952
P17980	26S protease regulatory subunit 6A	0.101381	0.0224743	0.0343565	0.0391384	-0.00458063						1.1095e-15	0.252019	0.77812	0.675187	0.604926	0.902059
P17987	T-complex protein 1 subunit alpha	0.00374607	-0.0552765	0.0723116	0.0976109	0.128293						1.5015e-11	0.892657	0.609291	0.402333	0.231274	0.731841
P18085	ADP-ribosylation factor 4	-0.0750032	-0.0237097	0.000144286	-0.0230938	0.0831112						2.3181e-75	0.424069	0.85732	0.966595	0.838658	0.844603
P18124	60S ribosomal protein L7	-0.09068	-0.00630393	-0.0597806	-0.024047	-0.221505						9.3889e-21	0.322129	0.99787	0.532425	0.830114	0.271088
P18206	Vinculin	0.0381553	0.00432164	0.0328061	-0.00353892	-0.153286						1.178e-275	0.623373	0.915805	0.687722	0.983088	0.427689
P18669	Phosphoglycerate mutase 1	-0.059059	-0.0918788	-0.0275867	-0.0474129	0.11836						1.2673e-135	0.5449	0.370663	0.790082	0.629191	0.756233
P19338	Nucleolin	0.00934718	-0.0172564	0.00115371	-0.0348253	0.22848						2.0857e-294	0.847026	0.910777	0.957726	0.735121	0.5042
P19367	Hexokinase-1	0.0924781	-0.010672	0.0997664	0.0749164	0.196229						4.5611e-65	0.292197	0.965738	0.254233	0.350687	0.573295
P19525	Interferon-induced, double-stranded RNA-activated protein kinase	NaN	-0.233753	0.181807	0.100843	NaN						0.00019029	1	0.0171155	0.0408991	0.216957	1
P19623	Spermidine synthase	-0.00337943	-0.188808	-0.0316386	0.10044	-0.0528859						0.00034696	0.951204	0.0558091	0.755591	0.218709	0.733305
P20042	Eukaryotic translation initiation factor 2 subunit 2	NaN	NaN	NaN	NaN	NaN						8.6542e-05	1	1	1	1	1
P20073	Annexin A7	NaN	NaN	NaN	NaN	NaN						3.9537e-20	1	1	1	1	1
P20290	Transcription factor BTF3	-0.10611	0.125387	0.0661237	-0.00536231	0.098689						9.3456e-86	0.238878	0.2006	0.441747	1	0.805235
P20337	Ras-related protein Rab-3B	NaN	NaN	NaN	NaN	NaN						9.7335e-26	1	1	1	1	1
P20339	Ras-related protein Rab-5A	-0.0292347	-0.0715122	-0.125494	-0.0165995	0.291269						4.8722e-18	0.808312	0.495567	0.175334	0.897329	0.383363
P20340	Ras-related protein Rab-6A	0.033652	0.0691523	0.081885	0.162468	-0.54515						4.1147e-17	0.656705	0.462665	0.34568	0.0510499	0.0104986
P20618	Proteasome subunit beta type-1	-0.028852	-0.0512646	0.00934718	0.028852	-0.0071301						2.1009e-49	0.811921	0.639084	0.886027	0.690815	0.892969
P20671	Histone H2A type 1-D	NaN	NaN	NaN	NaN	NaN						1.3777e-54	1	1	1	1	1
P20674	Cytochrome c oxidase subunit 5A, mitochondrial	-0.0684379	0.109026	0.00331442	NaN	-0.22006						9.908e-27	0.471824	0.262214	0.938761	1	0.273935
P20700	Lamin-B1	0.279887	0.0173518	0.0301242	0.0254541	0.132906						1.1859e-16	0.00276263	0.816468	0.709608	0.720159	0.720606
P20810-6	Calpastatin	NaN	NaN	NaN	NaN	NaN						0.00079466	1	1	1	1	1
P21266	Glutathione S-transferase Mu 3	0.0271541	0.00446549	0.037593	0.0060466	-0.398037						1.8553e-36	0.706014	0.914698	0.649311	0.894485	0.0579541
P21281	V-type proton ATPase subunit B, brain isoform	-0.13654	-0.145733	0.0237522	-0.109784	-0.0659591						9.7387e-09	0.121626	0.144169	0.762548	0.230499	0.68942
P21283	V-type proton ATPase subunit C 1	0.253505	-0.0497916	-0.0448806	-0.128141	-0.0369106						0.00032635	0.0065295	0.650174	0.646542	0.158581	0.788126
P21291	Cysteine and glycine-rich protein 1	-0.0775738	0.103934	0.0641931	0.00187425	NaN						5.5299e-29	0.40617	0.283815	0.454482	0.932956	1
P21333	Filamin-A	0.0926134	0.101247	0.100843	0.0798389	-0.164609						0	0.291556	0.295687	0.249322	0.321939	0.39857
P21399	Cytoplasmic aconitate hydratase	-0.127388	-0.0703857	-0.00395845	-0.0265724	-0.390788						5.644e-29	0.150819	0.503075	0.997303	0.807576	0.0624091
P21796	Voltage-dependent anion-selective channel protein 1	-0.0172564	-0.0297795	-0.0484868	-0.0819802	0.156267						5.112e-288	0.922815	0.807625	0.618002	0.378968	0.664664
P21912	Succinate dehydrogenase [ubiquinone] iron-sulfur subunit, mitochondrial	0.151469	-0.0585301	-0.0255194	NaN	NaN						3.5329e-05	0.096139	0.585594	0.807843	1	1
P21964	Catechol O-methyltransferase	-0.0144705	0.00776951	0.0688772	0.0490731	0.283566						5.6353e-44	0.949769	0.889325	0.423942	0.526849	0.397155
P22102	Trifunctional purine biosynthetic protein adenosine-3	-0.106948	-0.0464591	-0.0418239	-0.0433337	NaN						5.1988e-16	0.234834	0.675548	0.67115	0.662819	1
P22307	Non-specific lipid-transfer protein	-0.00868222	-0.0413875	0.0597706	-0.00980028	0.0765591						2.6673e-46	0.994965	0.714874	0.484422	0.959357	0.861283
P22314	Ubiquitin-like modifier-activating enzyme 1	-0.023563	0.0201999	-0.00323526	-0.00278709	-0.0215407						1.099e-124	0.862173	0.795087	0.996311	0.976117	0.841883
P22392	Nucleoside diphosphate kinase B	0.0153548	0.00920381	0.0277203	-0.0414022	0.265677						6.4209e-119	0.798652	0.878344	0.729432	0.678988	0.430321
P22626	Heterogeneous nuclear ribonucleoproteins A2/B1	0.0265876	0.0323829	0.0204844	0.0275787	0.220701						1.7004e-130	0.710376	0.70553	0.790153	0.70176	0.520454
P22694-2	cAMP-dependent protein kinase catalytic subunit alpha	-0.0503829	0.0995038	0.0302654	0.0678416	-0.354944						3.6042e-06	0.617164	0.303563	0.70845	0.394764	0.0887819
P22695	Cytochrome b-c1 complex subunit 2, mitochondrial	-0.0368811	0.0732718	0.125122	0.0468402	0.123931						2.3374e-13	0.737155	0.438684	0.155709	0.54394	0.742522
P23219	Prostaglandin G/H synthase 1	NaN	NaN	NaN	NaN	NaN						3.4864e-49	1	1	1	1	1
P23284	Peptidyl-prolyl cis-trans isomerase B	-0.0330085	-0.080515	-0.0482929	-0.0476515	0.0949116						5.5304e-252	0.772953	0.437769	0.619523	0.627247	0.81474
P23396	40S ribosomal protein S3	-0.034707	0.00115371	0.0538064	0.0333701	-0.340258						3.4741e-27	0.757188	0.940218	0.526434	0.652514	0.101906
P23526	Adenosylhomocysteinase	-0.0901424	-0.114722	-0.0517132	-0.00789873	-0.146308						1.4787e-11	0.325336	0.256384	0.592946	0.976764	0.446235
P24534	Elongation factor 1-beta	-0.0523114	-0.136363	-0.0728469	-0.0413132	0.105678						1.4712e-127	0.600741	0.173167	0.441508	0.679736	0.787726
P24539	ATP synthase subunit b, mitochondrial	-0.103441	-0.0644347	-0.0670468	-0.0970234	0.093425						9.6772e-46	0.25207	0.543717	0.480728	0.292551	0.818488
P24666	Low molecular weight phosphotyrosine protein phosphatase	NaN	NaN	NaN	NaN	NaN						0.00013176	1	1	1	1	1
P24752	Acetyl-CoA acetyltransferase, mitochondrial	NaN	NaN	NaN	NaN	NaN						9.5802e-09	1	1	1	1	1
P25398	40S ribosomal protein S12	0.0186342	-0.0117334	0.0112093	0.0319598	-0.0602318						6.4509e-187	0.772555	0.956861	0.86984	0.664378	0.708528
P25705	ATP synthase subunit alpha, mitochondrial	0.00302647	-0.0615561	-0.111041	-0.0909258	0.0668125						5.9416e-186	0.898549	0.563946	0.232287	0.325843	0.88621
P25787	Proteasome subunit alpha type-2	0.0380147	0.0539454	0.0633648	-0.010672	-0.0541676						2.2091e-43	0.624402	0.557214	0.460009	0.951382	0.728961
P25789	Proteasome subunit alpha type-4	-0.0218043	-0.0754247	0.0284277	-0.0593897	-0.0314004						1.5892e-22	0.879018	0.469961	0.723579	0.534998	0.807297
P26038	Moesin	-0.0303687	0.0432045	0.0274371	0.0542234	-0.0332004						8.0721e-175	0.797642	0.629226	0.731779	0.4885	0.801021
P26196	Probable ATP-dependent RNA helicase DDX6	0.028852	-0.0324772	0.0366088	0.0629506	NaN						7.3322e-28	0.692999	0.785773	0.657137	0.427107	1
P26368	Splicing factor U2AF 65 kDa subunit	0.0543624	0.0872491	0.0257376	-0.0638464	0.492212						8.6408e-12	0.510013	0.362836	0.74592	0.501857	0.127508
P26373	60S ribosomal protein L13	0.0132121	0.0453032	-0.00462402	0.0558898	-0.129497						6.5047e-38	0.815827	0.614844	0.991397	0.476423	0.492741
P26447	Protein S100-A4	-0.0711635	-0.0543024	0.032242	-0.000505029	-0.368179						4.9875e-11	0.451647	0.616468	0.692305	0.95497	0.0781545
P26583	High mobility group protein B2	0.0621218	0.242206	NaN	0.0557509	-0.204167						5.2159e-12	0.45983	0.0158308	1	0.477423	0.306578
P26599-3	Polypyrimidine tract-binding protein 1	0.063779	-0.00278709	0.0560286	-0.0259847	0.284514						2.5921e-51	0.449481	0.970663	0.510566	0.812807	0.395442
P26639-2	Threonine--tRNA ligase, cytoplasmic	0.0422241	0.0816123	0.125254	0.267116	0.560059						1.9193e-28	0.593903	0.392381	0.155284	0.00153692	0.0811168
P26641	Elongation factor 1-gamma	0.0126402	-0.0642989	-0.0136837	-0.0641179	0.0440444						2.4029e-88	0.820426	0.544663	0.911174	0.499874	0.944835
P26885	Peptidyl-prolyl cis-trans isomerase FKBP2	0.0506608	NaN	-0.0717093	NaN	NaN						2.1181e-06	0.534924	1	0.449053	1	1
P27348	14-3-3 protein theta	0.00446549	0.0360461	0.0184917	0.0536674	-0.0989381						0	0.886773	0.679319	0.807119	0.492566	0.583519
P27635	60S ribosomal protein L10	NaN	NaN	NaN	NaN	NaN						1.0861e-21	1	1	1	1	1
P27695	DNA-(apurinic or apyrimidinic site) lyase	-0.0996645	-0.173354	-0.125022	-0.150849	0.0480967						9.627e-39	0.271599	0.0800626	0.177012	0.0947963	0.93437
P27797	Calreticulin	-0.115129	-0.155438	-0.114613	-0.128835	0.0862402						0	0.197917	0.11822	0.217118	0.156241	0.836661
P28062	Proteasome subunit beta type-8	NaN	NaN	NaN	NaN	NaN						0.0016271	1	1	1	1	1
P28066	Proteasome subunit alpha type-5	-0.00644878	-0.034973	0.00863037	0.0366088	0.0899048						6.5887e-28	0.976524	0.765705	0.892271	0.625605	0.82738
P28070	Proteasome subunit beta type-4	NaN	NaN	NaN	NaN	NaN						4.8445e-40	1	1	1	1	1
P28161	Glutathione S-transferase Mu 2	0.147828	0.0795658	0.105544	0.184217	-0.292829						1.5742e-16	0.103912	0.403459	0.228659	0.0275317	0.155039
P28331-2	NADH-ubiquinone oxidoreductase 75 kDa subunit, mitochondrial	0.0837705	-0.0651891	0.209017	-0.0268369	0.130667						1.3881e-26	0.335452	0.538476	0.0190517	0.805224	0.726051
P28482	Mitogen-activated protein kinase 1	-0.03811	0.120352	0.0962619	-0.0616013	NaN						3.9817e-18	0.725908	0.218317	0.270682	0.518415	1
P29400-2	Collagen alpha-5(IV) chain	NaN	NaN	NaN	NaN	NaN						0.012886	1	1	1	1	1
P29401-2	Transketolase	0.128689	0.0684644	0.121413	0.0508847	0.0593554						9.0984e-274	0.153264	0.46674	0.167966	0.513187	0.905358
P29966	Myristoylated alanine-rich C-kinase substrate	0.147958	0.209765	0.0954519	0.0377336	-0.51866						9.0372e-52	0.103626	0.0358901	0.274585	0.616372	0.0147039
P30040	Endoplasmic reticulum resident protein 29	0.0060466	0.016211	-0.0318576	0.00115371	0.102053						1.7571e-53	0.873863	0.825072	0.75374	0.939618	0.796794
P30041	Peroxiredoxin-6	0.0359054	0.0950467	0.0545011	0.0380147	-0.0803319						4.8971e-136	0.639935	0.324331	0.521446	0.614074	0.642355
P30042-2	ES1 protein homolog, mitochondrial	-0.0685287	-0.102682	-0.0519824	0.0255958	0.0908535						4.8815e-18	0.471144	0.31316	0.590877	0.718926	0.824982
P30043	Flavin reductase (NADPH)	-0.0525807	0.0594937	-0.0169353	NaN	NaN						4.2435e-05	0.598464	0.521657	0.88256	1	1
P30044	Peroxiredoxin-5, mitochondrial	0.00705191	-0.0222585	0.000432815	-0.0503829	0.00719549						3.8859e-116	0.865672	0.869293	0.964059	0.605177	0.944198
P30048	Thioredoxin-dependent peroxide reductase, mitochondrial	0.0768327	-0.034707	0.0610158	-0.0499796	0.0380241						2.1697e-25	0.372723	0.767837	0.475885	0.608414	0.9604
P30050	60S ribosomal protein L12	0.0346383	0.0190613	-0.0101634	0.0633648	-0.0470253						1.8747e-42	0.649343	0.803617	0.942284	0.42431	0.753275
P30084	Enoyl-CoA hydratase, mitochondrial	-0.0555463	-0.0404524	0.00920381	0.0416635	0.0833836						1.1757e-86	0.573648	0.722212	0.887275	0.584595	0.843911
P30085	UMP-CMP kinase	-0.0749728	-0.0868137	-0.100175	-0.0940638	-0.114519						5.3697e-90	0.424283	0.399747	0.28299	0.308414	0.53627
P30086	Phosphatidylethanolamine-binding protein 1	-0.0336877	0.00863037	0.00446549	-0.0170229	-0.486711						2.5054e-196	0.766638	0.882732	0.928671	0.893483	0.0216973
P30101	Protein disulfide-isomerase A3	-0.0639972	-0.126722	-0.102171	-0.0822246	0.0982848						3.2752e-279	0.505735	0.207338	0.273153	0.377449	0.806251
P30153	Serine/threonine-protein phosphatase 2A 65 kDa regulatory subunit A alpha isoform	-0.108316	0.0441843	-0.0118643	0.0915306	-0.151282						3.7047e-44	0.228342	0.622494	0.927239	0.259996	0.432969
P30405	Peptidyl-prolyl cis-trans isomerase F, mitochondrial	NaN	NaN	NaN	NaN	NaN						0.00072588	1	1	1	1	1
P30520	Adenylosuccinate synthetase isozyme 2	0.182494	0.312291	-0.113099	NaN	NaN						2.3356e-07	0.0471474	0.00198485	0.223458	1	1
P30626	Sorcin	NaN	NaN	NaN	NaN	NaN						0.00015207	1	1	1	1	1
P30711	Glutathione S-transferase theta-1	NaN	NaN	NaN	NaN	NaN						2.5501e-15	1	1	1	1	1
P31150	Rab GDP dissociation inhibitor alpha	-0.261102	NaN	0.0927488	NaN	NaN						2.8446e-18	0.00218915	1	0.287889	1	1
P31937	3-hydroxyisobutyrate dehydrogenase, mitochondrial	NaN	NaN	NaN	NaN	NaN						8.0519e-05	1	1	1	1	1
P31939	Bifunctional purine biosynthesis protein PURH	-0.0977643	-0.116551	-0.105287	-0.0564612	-0.186426						6.4886e-95	0.281805	0.248429	0.25827	0.55736	0.345943
P31946	14-3-3 protein beta/alpha	0.0226164	-0.0134508	-0.0205453	-0.0170229	-0.0745474						0	0.741212	0.942508	0.85097	0.893483	0.661138
P31949	Protein S100-A11	-0.0414914	-0.063379	-0.0467869	-0.0753072	-0.0656118						5.7189e-285	0.695274	0.551093	0.631387	0.421874	0.690573
P32119	Peroxiredoxin-2	-0.0892981	-0.0961287	-0.101768	-0.121267	-0.201427						1.8679e-24	0.330414	0.347302	0.275118	0.183213	0.312455
P32321-2	Deoxycytidylate deaminase	NaN	NaN	NaN	NaN	NaN						1.6757e-18	1	1	1	1	1
P32455	Interferon-induced guanylate-binding protein 1	-0.153873	-0.0305308	0.0201999	-0.138839	0.734482						4.2898e-18	0.0786044	0.801524	0.79257	0.125349	0.0208636
P32969	60S ribosomal protein L9	-0.00760859	0.0367495	0.0321009	0.0497701	-0.0856192						5.103e-121	0.986099	0.674329	0.693453	0.521571	0.625384
P33176	Kinesin-1 heavy chain	-0.0300888	0.0261627	-0.0547668	-0.0185127	-0.246413						1.2774e-42	0.800272	0.750833	0.569669	0.879972	0.225207
P33316	Deoxyuridine 5-triphosphate nucleotidohydrolase, mitochondrial	0.120219	0.168129	NaN	-0.184441	0.185993						0.00022326	0.180105	0.0901958	1	0.0397484	0.596127
P34931	Heat shock 70 kDa protein 1-like	NaN	NaN	NaN	NaN	NaN						1.1464e-130	1	1	1	1	1
P34932	Heat shock 70 kDa protein 4	-0.0999273	-0.113583	-0.097255	-0.0996645	0.0518593						6.965e-175	0.270207	0.261431	0.297807	0.278867	0.924663
P35080-2	Profilin	NaN	NaN	NaN	NaN	NaN						0.00021854	1	1	1	1	1
P35221	Catenin alpha-1	0.0409626	0.107554	-0.0193019	0.0549179	-0.320612						4.0152e-94	0.602972	0.268339	0.861826	0.483446	0.121826
P35222	Catenin beta-1	-0.10967	-0.0988149	NaN	0.0764222	NaN						7.3753e-06	0.222046	0.333031	1	0.341725	1
P35232	Prohibitin	0.0582473	-0.00434902	0.0367495	0.0347792	0.192952						2.1192e-24	0.484535	0.982744	0.656016	0.640748	0.580561
P35237	Serpin B6	0.127633	0.0821575	0.0687396	0.0723116	-0.0456846						2.558e-63	0.156434	0.389462	0.424822	0.366539	0.757868
P35268	60S ribosomal protein L22	-0.00891452	0.0264459	0.0862402	-0.0313562	-0.181199						3.872e-129	0.996883	0.748751	0.321679	0.765331	0.358132
P35579	Myosin-9	0.0801119	0.0524158	0.0457225	0.0409626	-0.0672585						0	0.354797	0.56722	0.586207	0.590207	0.685112
P35613	Basigin	0.101919	0.176502	0.064469	-0.0426946	-0.0509806						2.7364e-09	0.249722	0.0758034	0.45265	0.668153	0.739779
P36405	ADP-ribosylation factor-like protein 3	-0.0771476	0.0263043	-0.14765	-0.0157679	NaN						2.6217e-11	0.409105	0.749792	0.109221	0.904889	1
P36542	ATP synthase subunit gamma, mitochondrial	-0.0610443	-0.00394396	-0.0144996	-0.00281604	0.0839282						2.0838e-08	0.528975	0.97961	0.903983	0.976385	0.842527
P36543	V-type proton ATPase subunit E 1	-0.135348	0.116365	0.000144286	-0.170134	0.108892						1.3254e-06	0.125156	0.233126	0.966595	0.0584817	0.779709
P36578	60S ribosomal protein L4	0.00690831	-0.0201064	0.0364681	0.032242	-0.115238						7.2883e-26	0.866841	0.887104	0.658259	0.661997	0.534138
P36776	Lon protease homolog, mitochondrial	-0.0554564	0.232292	0.160791	0.258579	0.282736						2.3069e-09	0.574393	0.0205231	0.0698512	0.00215226	0.398659
P36957	Dihydrolipoyllysine-residue succinyltransferase component of 2-oxoglutarate dehydrogenase complex, mitochondrial	0.0419438	-0.104848	-0.264218	-0.0551865	0.0292761						3.4106e-30	0.595913	0.302381	0.00375153	0.567234	0.983043
P37108	Signal recognition particle 14 kDa protein	NaN	NaN	NaN	NaN	NaN						5.7721e-05	1	1	1	1	1
P37802	Transgelin-2	0.0812032	0.0694271	0.0754641	0.0699771	0.111833						1.0647e-105	0.348955	0.461042	0.38309	0.381119	0.772395
P37837	Transaldolase	0.167229	-0.0644045	0.0370308	0.0377336	0.0949116						2.053e-47	0.0677021	0.543928	0.653777	0.616372	0.81474
P38117-2	Electron transfer flavoprotein subunit beta	0.139601	-0.0484271	0.0174944	0.0173518	0.123799						3.2511e-08	0.12331	0.660517	0.815645	0.791736	0.742847
P38606	V-type proton ATPase catalytic subunit A	0.0262025	-0.0664274	0.0551065	-0.00093804	-0.0506369						1.5955e-50	0.713346	0.529928	0.51712	0.95898	0.740948
P38646	Stress-70 protein, mitochondrial	0.120086	0.00230651	0.0533895	0.0422241	0.272979						1.8389e-220	0.180552	0.931326	0.529439	0.580125	0.416594
P39019	40S ribosomal protein S19	-0.0086387	0.00805652	0.0211954	0.0408223	-0.0804235						5.4856e-28	0.994605	0.887126	0.784123	0.591333	0.642059
P39023	60S ribosomal protein L3	-0.0866758	-0.193154	-0.135649	0.0234683	NaN						2.4561e-05	0.34651	0.050215	0.142044	0.737503	1
P39656	Dolichyl-diphosphooligosaccharide--protein glycosyltransferase 48 kDa subunit	-0.0753832	-0.0224489	-0.0620831	-0.0193166	0.175557						1.9474e-08	0.421394	0.86772	0.515744	0.872695	0.619824
P40227	T-complex protein 1 subunit zeta	-0.0555013	-0.0394586	-0.0115443	0.0048968	0.0368901						1.2582e-99	0.574021	0.730039	0.930068	0.905066	0.963334
P40261	Nicotinamide N-methyltransferase	-0.0149223	-0.0738791	-0.0371327	-0.0132031	-0.183376						0	0.945393	0.479988	0.709604	0.928259	0.353023
P40616	ADP-ribosylation factor-like protein 1	-0.0801031	-0.0731808	-0.212133	-0.11048	NaN						1.0321e-22	0.389005	0.484556	0.0203964	0.227409	1
P40925-3	Malate dehydrogenase, cytoplasmic	-0.0462505	-0.0851293	-0.0436161	-0.0839973	-0.175697						7.8429e-193	0.652996	0.409715	0.656677	0.366546	0.371248
P40926	Malate dehydrogenase, mitochondrial	-0.028028	-0.0958049	0.00834347	-0.0320199	0.117163						3.9268e-149	0.819705	0.349048	0.894772	0.759523	0.759189
P40939	Trifunctional enzyme subunit alpha, mitochondrial	0.00460933	-0.113676	-0.00219453	-0.0894209	0.146525						3.1589e-178	0.885597	0.261014	0.987158	0.334424	0.687788
P41091	Eukaryotic translation initiation factor 2 subunit 3	-0.074441	0.0444186	-0.0401853	0.023574	0.107522						9.2492e-23	0.428044	0.620888	0.68449	0.736576	0.783123
P41250	Glycine--tRNA ligase	0.0230425	-0.0317986	0.105812	0.0574155	0.221939						3.1843e-73	0.737882	0.791255	0.227518	0.465509	0.51785
P41252	Isoleucine--tRNA ligase, cytoplasmic	-0.0113117	0.148999	0.0194884	0.127237	-0.0553084						1.8867e-21	0.980398	0.131339	0.798621	0.123196	0.725102
P41279	Mitogen-activated protein kinase kinase kinase 8	0.235114	NaN	NaN	NaN	NaN						5.5378e-05	0.0114196	1	1	1	1
P42166	Lamina-associated polypeptide 2, isoform alpha	-0.0168071	NaN	NaN	NaN	0.0893625						0.0029936	0.927158	1	1	1	0.828752
P42704	Leucine-rich PPR motif-containing protein, mitochondrial	-0.0503231	-0.0631378	-0.0462654	-0.0660347	-0.0468018						2.1614e-58	0.617676	0.552786	0.635518	0.485992	0.75404
P42765	3-ketoacyl-CoA thiolase, mitochondrial	NaN	0.160275	NaN	-0.0120232	0.0291473						0.00071273	1	0.10562	1	0.939032	0.983377
P42766	60S ribosomal protein L35	0.0261627	-0.0146453	0.0483758	-0.0505791	0.208392						6.5547e-07	0.713653	0.932536	0.566245	0.603606	0.546716
P42785-2	Lysosomal Pro-X carboxypeptidase	NaN	NaN	NaN	NaN	NaN						0.00034452	1	1	1	1	1
P42892	Endothelin-converting enzyme 1	NaN	NaN	NaN	NaN	NaN						0.00018314	1	1	1	1	1
P43235	Cathepsin K	-0.0294113	-0.0546919	-0.0523413	0.250102	NaN						1.6863e-50	0.806647	0.613594	0.588123	0.00297972	1
P43487	Ran-specific GTPase-activating protein	0.0447438	0.00805652	0.0754641	0.0439044	-0.00784072						1.2159e-14	0.57598	0.887126	0.38309	0.566824	0.890437
P43686	26S protease regulatory subunit 6B	0.0280033	-0.0830037	0.127765	0.0153548	-0.0847009						2.5834e-23	0.699494	0.422503	0.147396	0.809678	0.628318
P45877	Peptidyl-prolyl cis-trans isomerase C	0.136454	0.15769	0.147046	0.127501	0.187894						7.6723e-58	0.131437	0.11113	0.0966437	0.122451	0.591855
P45880-1	Voltage-dependent anion-selective channel protein 2	-0.071012	-0.116504	-0.077041	-0.0549468	0.168514						2.5584e-23	0.452756	0.248632	0.414328	0.569101	0.636044
P45974	Ubiquitin carboxyl-terminal hydrolase 5	0.0632269	0.0507454	0.0048968	-0.0642537	-0.182459						4.8132e-55	0.452914	0.578244	0.924893	0.498884	0.355169
P46459	Vesicle-fusing ATPase	NaN	NaN	NaN	NaN	NaN						1.7727e-07	1	1	1	1	1
P46776	60S ribosomal protein L27a	-0.0132615	0.0677764	0.0305479	0.107152	-0.0312235						7.2413e-88	0.961486	0.470835	0.706134	0.190872	0.807914
P46778	60S ribosomal protein L21	0.0471196	0.0306892	0.0472592	0.0501883	-0.0336434						1.8855e-25	0.559317	0.717771	0.574606	0.518417	0.799479
P46781	40S ribosomal protein S9	-0.0350617	-0.0017323	0.0426443	-0.0289697	-0.137775						6.2742e-19	0.753908	0.962508	0.609767	0.786327	0.469522
P46782	40S ribosomal protein S5	-0.0384804	-0.00953884	-0.0214822	-0.0636353	-0.164044						2.2242e-199	0.722531	0.97522	0.842809	0.503402	0.399996
P46940	Ras GTPase-activating-like protein IQGAP1	-0.00669523	-0.0374732	-0.00728955	-0.0291758	-0.361861						6.0738e-92	0.978558	0.745759	0.967748	0.784508	0.0830905
P47755	F-actin-capping protein subunit alpha-2	-0.122381	-0.035801	0.00165248	0.0949116	-0.199189						3.7786e-06	0.168902	0.759081	0.953345	0.243734	0.317311
P47897	Glutamine--tRNA ligase	0.0692898	0.175812	0.160791	0.10742	-0.0762804						3.6876e-45	0.416037	0.0769134	0.0698512	0.189818	0.655488
P47914	60S ribosomal protein L29	0.0973411	0.0753058	0.0456995	0.0342349	0.0788831						3.7346e-06	0.269747	0.427111	0.586382	0.645282	0.855359
P48047	ATP synthase subunit O, mitochondrial	0.0411028	-0.0372067	0.00475299	-0.0406453	0.140517						1.3412e-42	0.601961	0.747877	0.926153	0.685365	0.702197
P48163	NADP-dependent malic enzyme	0.0512566	-0.07904	-0.027804	-0.109141	NaN						5.9842e-07	0.530873	0.446964	0.788221	0.233385	1
P48556	26S proteasome non-ATPase regulatory subunit 8	-0.106389	0.0791561	0.0475739	-0.146687	0.0508685						2.0212e-07	0.237525	0.405699	0.572243	0.104628	0.927218
P48643	T-complex protein 1 subunit epsilon	-0.084242	-0.0613604	-0.13576	-0.00287385	-0.0697092						3.7848e-56	0.361888	0.565334	0.141709	0.976921	0.677014
P48681	Nestin	NaN	NaN	NaN	NaN	NaN						7.11e-06	1	1	1	1	1
P48735	Isocitrate dehydrogenase [NADP], mitochondrial	0.0618453	-0.0821787	-0.00458063	-0.0500095	-0.041239						4.5788e-26	0.461569	0.427529	0.991782	0.608174	0.773156
P49189	4-trimethylaminobutyraldehyde dehydrogenase	NaN	-0.0701484	NaN	-0.192777	NaN						1.6377e-07	1	0.504664	1	0.0313914	1
P49257	Protein ERGIC-53	-0.0238417	0.057277	0.0124972	0.0753272	0.121148						4.1274e-16	0.859509	0.535721	0.858676	0.348228	0.749361
P49327	Fatty acid synthase	-0.0357566	0.116098	0.0625362	0.0619835	-0.40484						3.6251e-29	0.747495	0.234139	0.465576	0.43368	0.0540172
P49368	T-complex protein 1 subunit gamma	-0.00874027	-0.0135381	0.0697021	-0.0924479	-0.0954504						4.9397e-31	0.995444	0.941779	0.41869	0.317311	0.594356
P49411	Elongation factor Tu, mitochondrial	0.035993	-0.0434972	-0.130839	-0.00644878	NaN						5.08e-08	0.639287	0.698416	0.157151	0.990046	1
P49588	Alanine--tRNA ligase, cytoplasmic	0.065848	0.0723116	0.115699	0.121811	-0.0497257						1.0489e-84	0.43675	0.444209	0.18825	0.139296	0.744052
P49589-3	Cysteine--tRNA ligase, cytoplasmic	0.104963	0.0821575	0.209141	0.140255	-0.0489104						7.02e-12	0.236997	0.389462	0.0189815	0.0904873	0.746833
P49593	Protein phosphatase 1F	NaN	NaN	NaN	NaN	NaN						2.4575e-12	1	1	1	1	1
P49720	Proteasome subunit beta type-3	0.000288558	-0.0117916	-0.0388212	0.116365	-0.0374732						2.9431e-24	0.921013	0.956373	0.695672	0.157039	0.786176
P49721	Proteasome subunit beta type-2	0.0543624	0.000432815	-0.0240617	0.0863269	0.66097						5.2632e-15	0.510013	0.945782	0.820428	0.286466	0.0382828
P49748-3	Very long-chain specific acyl-CoA dehydrogenase, mitochondrial	0.0057592	-0.164286	-0.00840653	-0.108441	-0.231972						1.927e-31	0.876207	0.0978926	0.957846	0.236553	0.251081
P50454	Serpin H1	0.0607391	0.0143553	0.0251707	0.0106367	0.070252						1.0384e-144	0.468564	0.839113	0.750656	0.852451	0.877399
P50502	Hsc70-interacting protein	-0.027425	-0.0133779	-0.0705423	0.120883	-0.202522						3.2148e-20	0.825412	0.943116	0.456868	0.142206	0.310097
P50914	60S ribosomal protein L14	NaN	NaN	NaN	NaN	NaN						0.0013884	1	1	1	1	1
P50990	T-complex protein 1 subunit theta	-0.0914484	-0.121612	-0.0509059	-0.0266459	0.0913952						7.3872e-32	0.317582	0.227322	0.599172	0.806922	0.823613
P50991	T-complex protein 1 subunit delta	-0.0792189	-0.0509507	-0.0256616	-0.0350321	-0.000880304						1.2163e-23	0.394955	0.641441	0.806619	0.733331	0.915276
P50995	Annexin A11	NaN	NaN	NaN	NaN	NaN						5.9517e-10	1	1	1	1	1
P51148-2	Ras-related protein Rab-5C	0.0354831	0.0295589	0.0490731	-0.0691189	0.0330882						4.5944e-104	0.643064	0.72598	0.561053	0.464099	0.973173
P51149	Ras-related protein Rab-7a	-0.0307961	0.0231843	0.0186342	-0.0380803	0.102725						1.6984e-60	0.79363	0.772845	0.805903	0.70714	0.795111
P51571	Translocon-associated protein subunit delta	-0.0411054	-0.0698304	-0.0714364	-0.0629332	0.0887588						3.7485e-06	0.698747	0.506799	0.450874	0.508558	0.83028
P51572-2	B-cell receptor-associated protein 31	-0.253928	-0.309687	-0.214625	-0.203502	0.394953						0.00046398	0.00292019	0.00146684	0.0189406	0.0228921	0.226936
P51659-2	Peroxisomal multifunctional enzyme type 2	-0.213182	-0.233753	-0.00613053	-0.233066	-0.182287						1.7822e-09	0.013126	0.0171155	0.978029	0.00893031	0.355573
P51665	26S proteasome non-ATPase regulatory subunit 7	-0.0894055	-0.0639369	-0.0532093	0.0305479	0.0805212						2.2231e-20	0.329765	0.547189	0.581488	0.676339	0.851188
P51991	Heterogeneous nuclear ribonucleoprotein A3	-0.0739702	-0.00747806	-0.0185857	-0.124204	0.070252						1.6639e-73	0.43139	0.992473	0.868092	0.172361	0.877399
P52209	6-phosphogluconate dehydrogenase, decarboxylating	-0.0321379	-0.0554414	-0.018878	0.00619029	-0.0525508						3.6237e-158	0.781072	0.60808	0.865533	0.893164	0.734442
P52272	Heterogeneous nuclear ribonucleoprotein M	0.081067	0.0190613	0.000721115	0.0190613	0.0855606						4.3074e-68	0.349681	0.803617	0.961526	0.776465	0.838384
P52306	Rap1 GTPase-GDP dissociation stimulator 1	NaN	NaN	NaN	NaN	NaN						4.1456e-06	1	1	1	1	1
P52565	Rho GDP-dissociation inhibitor 1	-0.0323887	-0.0208965	-0.0199454	-0.0225076	-0.00216568						2.3831e-85	0.778731	0.880558	0.856204	0.843923	0.910682
P52597	Heterogeneous nuclear ribonucleoprotein F	-0.0017323	0.0179479	0.0705267	-0.101567	0.0346383						8.2281e-64	0.937635	0.811981	0.41348	0.269282	0.969161
P52907	F-actin-capping protein subunit alpha-1	0.0137839	-0.0592544	-0.0277338	0.0440444	0.0186342						1.8672e-126	0.811235	0.580377	0.788822	0.565722	0.98528
P53004	Biliverdin reductase A	-0.0770715	0.043131	0.110472	NaN	-0.367341						3.4042e-07	0.409631	0.629732	0.20834	1	0.078795
P53396	ATP-citrate synthase	-0.158462	-0.101861	-0.124173	-0.0311351	0.0558898						7.5638e-93	0.0695762	0.317311	0.180062	0.767269	0.914277
P53618	Coatomer subunit beta	-0.0771932	-0.0589689	-0.061812	-0.0384656	-0.119291						2.8167e-90	0.408791	0.582431	0.517694	0.703853	0.522195
P53621-2	Coatomer subunit alpha	-0.00666127	-0.0596302	0.0265763	0.00705191	-0.146515						2.9298e-17	0.978278	0.577679	0.738931	0.885249	0.445677
P53634	Dipeptidyl peptidase 1	NaN	NaN	NaN	NaN	NaN						2.0815e-18	1	1	1	1	1
P53675	Clathrin heavy chain 2	NaN	NaN	NaN	NaN	NaN						1.0776e-34	1	1	1	1	1
P53992	Protein transport protein Sec24C	NaN	NaN	NaN	NaN	NaN						0.0031547	1	1	1	1	1
P53999	Activated RNA polymerase II transcriptional coactivator p15	-0.0102215	-0.0434972	-0.137711	-0.0204721	0.140386						5.818e-18	0.990978	0.698416	0.13592	0.862254	0.702512
P54136	Arginine--tRNA ligase, cytoplasmic	-0.0175046	-0.0238857	-0.1271	0.00776951	-0.0760674						2.3531e-52	0.920418	0.85587	0.169712	0.878666	0.656181
P54577	Tyrosine--tRNA ligase, cytoplasmic	0.167486	0.134878	-0.0137566	0.224164	0.0661237						1.2847e-07	0.0673031	0.170097	0.910532	0.00762388	0.887976
P54578	Ubiquitin carboxyl-terminal hydrolase 14	0.176578	0.0448674	-0.0869823	0.00561564	-0.147202						3.4218e-06	0.0543868	0.617819	0.353988	0.898449	0.443833
P54652	Heat shock-related 70 kDa protein 2	-0.125006	-0.175566	-0.188513	-0.168042	-0.501484						4.7588e-65	0.159228	0.0761389	0.0397598	0.0617563	0.0181673
P54709	Sodium/potassium-transporting ATPase subunit beta-3	0.0297002	0.141171	-0.108083	-0.0644648	0.197275						0.0013473	0.686531	0.151879	0.245401	0.497346	0.570985
P54819	Adenylate kinase 2, mitochondrial	0.0961269	0.0258793	0.10165	-0.0161472	0.0143553						1.4741e-14	0.275239	0.75292	0.245685	0.90144	0.969902
P54852	Epithelial membrane protein 3	0.122209	NaN	NaN	NaN	0.551688						6.996e-10	0.173506	1	1	1	0.0859661
P54886	Delta-1-pyrroline-5-carboxylate synthase	NaN	NaN	NaN	NaN	-0.195897						7.2341e-15	1	1	1	1	0.324543
P54920	Alpha-soluble NSF attachment protein	-0.0356088	0.200755	0.0556121	0.0233263	0.184852						0.00014307	0.748858	0.0443476	0.513521	0.738749	0.598699
P55010	Eukaryotic translation initiation factor 5	-0.0881444	-0.210816	-0.071209	0.177982	0.00662125						3.5423e-06	0.337435	0.0320736	0.452394	0.0330554	0.942138
P55060	Exportin-2	0.00647761	0.0363276	0.012068	-0.00320631	0.00690831						2.31e-82	0.87035	0.677321	0.862394	0.980004	0.943168
P55072	Transitional endoplasmic reticulum ATPase	-0.0481885	-0.00715905	0.0054719	0.0526941	-0.118445						1.4079e-174	0.636086	0.995144	0.919858	0.499728	0.524677
P55084	Trifunctional enzyme subunit beta, mitochondrial	-0.0937405	-0.0502634	0.0511633	-0.0998809	0.111566						1.7721e-14	0.304268	0.646613	0.545631	0.277765	0.773059
P55145	Mesencephalic astrocyte-derived neurotrophic factor	NaN	NaN	NaN	NaN	NaN						6.5129e-05	1	1	1	1	1
P55209	Nucleosome assembly protein 1-like 1	-0.0974092	-0.00789873	-0.0632132	0.0308304	-0.0806218						1.1952e-12	0.283741	0.988951	0.507657	0.673939	0.64142
P55263	Adenosine kinase	NaN	NaN	NaN	NaN	NaN						0.00093713	1	1	1	1	1
P55786	Puromycin-sensitive aminopeptidase	-0.0212333	-0.0333333	-0.117506	-0.0483675	-0.0186441						6.2285e-17	0.8845	0.778873	0.205369	0.621429	0.852105
P55884-2	Eukaryotic translation initiation factor 3 subunit B	NaN	NaN	NaN	NaN	0.0277203						3.8356e-18	1	1	1	1	0.987072
P56192	Methionine--tRNA ligase, cytoplasmic	NaN	NaN	NaN	NaN	NaN						1.7252e-07	1	1	1	1	1
P56537	Eukaryotic translation initiation factor 6	NaN	NaN	NaN	NaN	NaN						1.9058e-25	1	1	1	1	1
P57740	Nuclear pore complex protein Nup107	NaN	NaN	NaN	NaN	NaN						0.003162	1	1	1	1	1
P58546	Myotrophin	NaN	NaN	NaN	NaN	NaN						1.2325e-57	1	1	1	1	1
P59998-3	Actin-related protein 2/3 complex subunit 4	-0.0800574	-0.0208526	0.0454429	-0.14484	0.0597706						9.129e-16	0.389311	0.880921	0.58833	0.109242	0.904291
P60174	Triosephosphate isomerase	-0.0155492	-0.0441368	-0.0267047	-0.0492927	0.0773797						0	0.939324	0.693454	0.797647	0.613944	0.859191
P60228	Eukaryotic translation initiation factor 3 subunit E	NaN	-0.165839	NaN	NaN	NaN						1.2505e-06	1	0.0946319	1	1	1
P60842	Eukaryotic initiation factor 4A-I	-0.0187465	-0.0399332	-0.0588336	-0.024722	-0.0986291						4.0959e-207	0.908434	0.726298	0.539364	0.824075	0.584476
P60866-2	40S ribosomal protein S20	-0.00624598	0.0339339	0.0880058	0.0439044	-0.0907108						6.9983e-06	0.97485	0.694387	0.312267	0.566824	0.609227
P60891	Ribose-phosphate pyrophosphokinase 1	-0.0789141	-0.0373992	-0.0345297	0.0769695	-0.0364223						5.8394e-09	0.397018	0.746347	0.731272	0.338504	0.78982
P60903	Protein S100-A10	0.0210533	-0.203917	-0.0334366	-0.0727407	-0.00134235						1.335e-09	0.753466	0.0383501	0.740436	0.439106	0.913624
P60953	Cell division control protein 42 homolog	-0.0415953	-0.0136837	-0.0637408	0.0432045	-0.0219802						1.5322e-23	0.69434	0.940562	0.503904	0.572346	0.840334
P60981	Destrin	0.112366	0.131326	0.0972062	0.0606008	-0.265348						5.1233e-101	0.207974	0.181078	0.266179	0.44318	0.194244
P61009	Signal peptidase complex subunit 3	NaN	NaN	NaN	NaN	NaN						4.4094e-11	1	1	1	1	1
P61019	Ras-related protein Rab-2A	-0.0619175	-0.102372	-0.0389546	-0.0592694	-0.192909						5.4589e-103	0.522047	0.314722	0.694575	0.535907	0.3312
P61020	Ras-related protein Rab-5B	-0.213236	-0.151426	-0.0191996	-0.0870436	-0.254823						7.0061e-24	0.0131015	0.128463	0.86272	0.348274	0.211046
P61026	Ras-related protein Rab-10	0.0969973	-0.121863	-0.0982275	0.00920381	0.111566						3.8414e-12	0.271294	0.226309	0.292815	0.865534	0.773059
P61077-3	Ubiquitin-conjugating enzyme E2 D3	NaN	NaN	NaN	NaN	NaN						8.8838e-13	1	1	1	1	1
P61081	NEDD8-conjugating enzyme Ubc12	NaN	0.0292761	0.0423643	NaN	NaN						4.1543e-07	1	0.728039	0.611931	1	1
P61086	Ubiquitin-conjugating enzyme E2 K	0.165687	0.0786098	0.0982848	0.109561	NaN						1.0893e-18	0.0701378	0.408698	0.2611	0.181546	1
P61088	Ubiquitin-conjugating enzyme E2 N	-0.0243111	-0.0379619	-0.0332595	0.0298416	0.0712136						2.8457e-48	0.855027	0.741879	0.741925	0.682354	0.874939
P61106	Ras-related protein Rab-14	0.0732718	0.0429245	0.052555	0.0182068	0.0060466						1.3868e-64	0.392812	0.631156	0.53548	0.784088	0.940078
P61158	Actin-related protein 3	NaN	0.0392789	NaN	NaN	NaN						3.1447e-09	1	0.656504	1	1	1
P61160-2	Actin-related protein 2	0.0889556	-0.0037704	0.00187425	-0.0261169	0.032524						6.2548e-49	0.309222	0.978268	0.951398	0.81163	0.974634
P61163	Alpha-centractin	-0.0332958	0.157044	-0.0489486	0.0888572	-0.18618						1.3389e-10	0.77028	0.112544	0.614388	0.273376	0.346511
P61224	Ras-related protein Rap-1b	0.0604624	0.0870554	0.051024	0.0311129	0.0419438						9.8324e-89	0.470323	0.363828	0.546652	0.671543	0.950264
P61247	40S ribosomal protein S3a	-0.0583227	0.0586628	0.00920381	0.0641931	-0.187559						2.5559e-25	0.550866	0.526906	0.887275	0.418747	0.343336
P61289-2	Proteasome activator complex subunit 3	0.0553346	-0.105846	0.118312	NaN	NaN						6.6948e-06	0.503572	0.297496	0.178761	1	1
P61353	60S ribosomal protein L27	-4.32543e-05	0.033793	0.0107799	-0.0253679	NaN						5.8489e-08	0.92374	0.695397	0.873568	0.818307	1
P61586	Transforming protein RhoA	NaN	NaN	NaN	NaN	NaN						7.1592e-31	1	1	1	1	1
P61604	10 kDa heat shock protein, mitochondrial	-0.0526555	-0.0159868	0.0209111	0.0107799	0.148739						2.3992e-31	0.597832	0.92135	0.786532	0.851146	0.682506
P61803	Dolichyl-diphosphooligosaccharide--protein glycosyltransferase subunit DAD1	NaN	NaN	NaN	NaN	NaN						6.3742e-47	1	1	1	1	1
P61970	Nuclear transport factor 2	0.142871	-0.0106866	0.0542234	-0.019536	0.0754641						1.132e-10	0.115285	0.965616	0.523437	0.870711	0.864077
P61978-2	Heterogeneous nuclear ribonucleoprotein K	0.0347792	0.0200577	0.0506061	0.0126402	0.168385						5.0401e-82	0.648294	0.79615	0.549721	0.834227	0.636341
P61981	14-3-3 protein gamma	0.0112093	-0.0183665	-0.00576786	0.0139266	0.10742						1.3847e-185	0.831961	0.901545	0.981246	0.822572	0.783378
P62081	40S ribosomal protein S7	0.00776951	-0.0786551	-0.00582579	-0.064329	-0.0802252						8.3458e-15	0.859834	0.449381	0.980732	0.498335	0.642699
P62136-2	Serine/threonine-protein phosphatase	-0.0459295	-0.0440772	0.00329842	-0.144824	NaN						2.8013e-10	0.655815	0.693916	0.938901	0.109282	1
P62191	26S protease regulatory subunit 4	-0.0551266	-0.0382433	-0.0737121	0.0806577	-0.0387471						3.0852e-77	0.57713	0.739648	0.435819	0.317311	0.781765
P62241	40S ribosomal protein S8	-0.0501588	-0.0327871	-0.0204283	-0.0655816	-0.290198						7.3055e-90	0.619085	0.783273	0.851991	0.489254	0.15851
P62244	40S ribosomal protein S15a	0.0201999	-0.00900156	0.015212	0.0291349	0.061581						4.0211e-17	0.760184	0.979718	0.835238	0.688393	0.899637
P62249	40S ribosomal protein S16	-0.0141936	0.00504059	0.000721115	0.0997664	0.105812						5.5169e-21	0.952452	0.910275	0.961526	0.221653	0.787391
P62258	14-3-3 protein epsilon	-0.00958238	-0.00878387	-0.0252798	0.0142124	-0.10053						4.6987e-155	0.997181	0.98154	0.809909	0.819988	0.578603
P62263	40S ribosomal protein S14	-0.0417141	0.0343565	-0.00607205	-0.0122135	-0.00257025						1.4316e-33	0.693273	0.691363	0.978547	0.937294	0.909237
P62266	40S ribosomal protein S23	0.013498	-0.097255	0.00848693	0.0833836	-0.148209						2.1315e-19	0.81353	0.341272	0.893521	0.302218	0.441137
P62269	40S ribosomal protein S18	-0.0481437	-0.0923094	-0.0448956	0.0357646	-0.154072						1.0494e-35	0.636475	0.368253	0.646423	0.632572	0.425627
P62277	40S ribosomal protein S13	-0.0280721	-0.00430564	-0.00889998	0.00863037	-0.103984						6.1978e-18	0.819288	0.982408	0.953473	0.87078	0.568007
P62280	40S ribosomal protein S11	-0.0757176	-0.00355341	-0.0454463	-0.0220388	-0.250233						5.0571e-09	0.419048	0.976589	0.64203	0.848138	0.218693
P62316	Small nuclear ribonucleoprotein Sm D2	-0.127573	-0.0597506	-0.0692854	-0.0652646	0.315633						5.8498e-11	0.150179	0.576816	0.46537	0.491544	0.341703
P62318	Small nuclear ribonucleoprotein Sm D3	-0.0254707	-0.0291611	-0.0512197	-0.14143	NaN						3.3452e-20	0.843972	0.812657	0.596748	0.11818	1
P62333	26S protease regulatory subunit 10B	-0.0391325	0.203411	-0.119949	-0.130457	-0.178143						3.2566e-07	0.716596	0.0416955	0.195809	0.150874	0.36538
P62424	60S ribosomal protein L7a	-0.00604312	0.000144286	0.00331442	0.0104934	-0.0677724						3.1139e-21	0.973176	0.94801	0.938761	0.853757	0.683411
P62701	40S ribosomal protein S4, X isoform	-0.0575418	-0.0115153	-0.0239297	-0.0389694	-0.0611647						7.1043e-51	0.557229	0.958684	0.82157	0.699564	0.705402
P62736	Actin, aortic smooth muscle	0.0697021	0.0560286	0.032242	-0.0262051	-0.140651						3.9006e-172	0.413595	0.543726	0.692305	0.810845	0.4616
P62805	Histone H4	0.102725	0.0221902	0.0507454	0.0156403	0.30229						6.1179e-100	0.246305	0.780234	0.548697	0.807107	0.364147
P62820	Ras-related protein Rab-1A	-0.0501635	-0.0303245	-0.0767951	0.0890913	-0.0613604						1.773e-138	0.619045	0.803198	0.415893	0.272186	0.704748
P62826	GTP-binding nuclear protein Ran	0.00805652	0.0149266	-0.0262051	0.0304067	0.145873						1.2943e-83	0.857501	0.834784	0.801941	0.677541	0.689346
P62829	60S ribosomal protein L23	0.0054719	-0.00552165	-0.0684229	-0.0223024	NaN						3.0627e-25	0.878552	0.991817	0.471255	0.845767	1
P62847-4	40S ribosomal protein S24	-0.0503679	-0.0187318	-0.0756264	-0.128361	NaN						2.4655e-10	0.617292	0.89851	0.423383	0.157834	1
P62851	40S ribosomal protein S25	-0.0101199	-0.028587	-0.0270427	-0.00135681	-0.112818						3.6471e-20	0.991964	0.817334	0.794745	0.96286	0.541335
P62854	40S ribosomal protein S26	-0.0596603	0.0097772	-0.0762804	-0.0890913	NaN						6.9886e-10	0.540052	0.873961	0.419182	0.336323	1
P62873	Guanine nucleotide-binding protein G(I)/G(S)/G(T) subunit beta-1	-0.00330758	0.0460021	-0.0053044	-0.0599159	-0.224048						6.6178e-28	0.950612	0.610088	0.985359	0.531028	0.266131
P62888	60S ribosomal protein L30	-0.0398887	0.00144204	-0.026881	-0.0418041	NaN						2.9227e-18	0.709735	0.937993	0.796133	0.675611	1
P62899	60S ribosomal protein L31	0.0853317	0.110096	0.0366736	0.0173518	-0.121659						1.3035e-29	0.327408	0.257824	0.656621	0.791736	0.515281
P62906	60S ribosomal protein L10a	-0.0214236	0.0140695	0.0136409	0.0370308	-0.0231818						3.3922e-78	0.882673	0.841279	0.848785	0.622134	0.836103
P62913	60S ribosomal protein L11	0.0436244	0.0507454	0.0862402	0.0517201	0.0220482						6.7211e-58	0.583911	0.578244	0.321679	0.50695	0.997554
P62917	60S ribosomal protein L8	-0.0974556	-0.00724608	-0.0136983	0.0123541	0.0289935						3.0751e-24	0.283488	0.994416	0.911046	0.836824	0.983775
P62937	Peptidyl-prolyl cis-trans isomerase A	-0.0115153	-0.000606022	0.0112093	-0.0219948	0.104202						8.097e-95	0.978423	0.953805	0.86984	0.848534	0.791414
P62942	Peptidyl-prolyl cis-trans isomerase FKBP1A	-0.00573894	0.0119249	-0.0314889	0.0621218	-0.265743						1.7477e-18	0.970665	0.857578	0.756857	0.432737	0.193633
P63000-2	Ras-related C3 botulinum toxin substrate 1	-0.0584429	-0.00544923	-0.0123735	-0.0254266	-0.109701						7.3131e-10	0.54989	0.991256	0.92274	0.817783	0.550673
P63010-2	AP-2 complex subunit beta	-0.0517281	-0.0806218	-0.0783656	-0.0570614	-0.245677						6.1892e-43	0.605687	0.437107	0.405954	0.552741	0.226478
P63104	14-3-3 protein zeta/delta	0.0281448	0.0543624	0.0206267	0.0227584	-0.0583828						0	0.698409	0.554501	0.788945	0.743736	0.714737
P63172	Dynein light chain Tctex-type 1	-0.0134798	0.0816123	-0.0397552	-0.194988	-0.297261						3.3421e-27	0.959369	0.392381	0.688008	0.0294457	0.149323
P63208	S-phase kinase-associated protein 1	-0.0806523	0.0280033	0.0989585	-0.0537932	-0.288135						1.3989e-59	0.385338	0.73733	0.257962	0.578122	0.161272
P63241-2	Eukaryotic translation initiation factor 5A-1	-0.0369106	-0.0197406	-0.0181035	-0.000620475	0.00647761						4.544e-86	0.736884	0.890137	0.872314	0.956039	0.941623
P63244	Guanine nucleotide-binding protein subunit beta-2-like 1	-0.0403633	-0.0378138	0.0241777	-0.000577203	-0.243933						3.0608e-36	0.705441	0.743054	0.758974	0.955638	0.229509
P63261	Actin, cytoplasmic 2	-0.0100037	-0.000505029	-0.011239	-0.0568063	-0.0225516						0	0.993092	0.953024	0.932768	0.554702	0.838322
P67936	Tropomyosin alpha-4 chain	0.0768327	-0.00414652	0.00345838	0.0330882	-0.087902						4.2288e-114	0.372723	0.981177	0.937498	0.654878	0.618117
P68104	Elongation factor 1-alpha 1	-0.0204868	0.0060466	0.00504059	-0.0394883	0.0576928						2.7405e-145	0.891674	0.902544	0.923634	0.695156	0.909635
P68371	Tubulin beta-4B chain	-0.00872582	-0.023475	-0.00985837	-0.0445087	0.0129261						1.9735e-247	0.995325	0.859254	0.944984	0.65306	0.964767
P68431	Histone H3.1	0.143132	0.0532504	0.0173518	NaN	NaN						1.4909e-37	0.114662	0.561749	0.816866	1	1
P78371	T-complex protein 1 subunit beta	-0.0748968	-0.0177091	0.0272956	0.0582473	-0.00581129						1.2966e-81	0.424819	0.907011	0.732954	0.459619	0.89767
P78417	Glutathione S-transferase omega-1	-0.0566712	-0.154923	-0.0436459	-0.063771	0.0836559						2.0738e-23	0.564364	0.119495	0.656438	0.502408	0.843219
P78527	DNA-dependent protein kinase catalytic subunit	NaN	NaN	-0.201261	NaN	NaN						2.5459e-08	1	1	0.0279462	1	1
P80723	Brain acid soluble protein 1	0.0669503	0.17645	0.0993626	0.0935602	0.223917						1.7285e-155	0.430052	0.0758856	0.256092	0.250146	0.513703
P83111	Serine beta-lactamase-like protein LACTB, mitochondrial	NaN	NaN	NaN	NaN	NaN						0.0021555	1	1	1	1	1
P83731	60S ribosomal protein L24	-0.0067532	0.104337	0.0896338	-0.116629	NaN						6.5787e-15	0.979037	0.282064	0.30375	0.201364	1
P84077	ADP-ribosylation factor 1	-0.0295145	-0.00540581	0.0536674	-0.04497	-0.186016						1.7964e-82	0.805676	0.99092	0.527435	0.649244	0.34689
P84085	ADP-ribosylation factor 5	NaN	NaN	NaN	NaN	NaN						2.9543e-39	1	1	1	1	1
P84090	Enhancer of rudimentary homolog	NaN	NaN	NaN	NaN	NaN						7.5186e-17	1	1	1	1	1
P84095	Rho-related GTP-binding protein RhoG	0.0893625	0.0564447	0.0972062	-0.0218776	0.10044						9.767e-09	0.307222	0.541051	0.266179	0.849588	0.80084
P84243	Histone H3.3	0.0773797	-0.0282339	0.0503276	NaN	NaN						1.0853e-37	0.369695	0.820215	0.551771	1	1
P98179	Putative RNA-binding protein 3	0.0147838	0.0908684	0.0149266	0.0842003	-0.15363						1.4962e-26	0.803219	0.344621	0.837695	0.29779	0.426785
P99999	Cytochrome c	0.0829751	0.00805652	0.0875986	0.0454429	0.200504						6.1704e-61	0.339599	0.887126	0.314421	0.554774	0.563884
Q00610	Clathrin heavy chain 1	-0.00443588	-0.0507714	0.0306892	-0.0388509	-0.408857						7.4568e-65	0.959915	0.642789	0.704977	0.700572	0.0517992
Q00688	Peptidyl-prolyl cis-trans isomerase FKBP3	-0.0193019	0.00504059	-0.0319609	-0.00990192	-0.108192						1.6552e-21	0.90308	0.910275	0.752868	0.958427	0.555223
Q00765	Receptor expression-enhancing protein 5	0.0388575	0.0755396	0.136847	0.122023	0.299831						2.4413e-09	0.618241	0.425793	0.121404	0.138637	0.368381
Q00839	Heterogeneous nuclear ribonucleoprotein U	NaN	NaN	NaN	NaN	NaN						1.6328e-44	1	1	1	1	1
Q00839-2		0.0501883	-0.014383	0.021764	-0.066654	0.284514						1.7015e-48	0.538148	0.934725	0.77931	0.481551	0.395442
Q01081	Splicing factor U2AF 35 kDa subunit	NaN	NaN	-0.204233	NaN	NaN						2.5131e-27	1	1	0.0256744	1	1
Q01105-3	Protein SET	0.0792927	0.0727232	0.0687396	-0.0457292	0.0585243						8.2872e-05	0.359224	0.441835	0.424822	0.642983	0.907496
Q01130	Serine/arginine-rich splicing factor 2	-0.0134798	0.0705267	-0.0743347	0.144308	0.231801						6.5847e-07	0.959369	0.454584	0.431751	0.081869	0.497343
Q01518	Adenylyl cyclase-associated protein 1	-0.0130139	0.0127833	-0.0241937	0.000576886	-0.027131						7.3688e-114	0.963886	0.851047	0.819286	0.944954	0.822231
Q01628	Interferon-induced transmembrane protein 3	0.0997664	0.0828389	0.0994973	0.113567	0.735522						1.8857e-122	0.259005	0.385831	0.255471	0.166794	0.0206776
Q01813	6-phosphofructokinase type C	NaN	NaN	NaN	NaN	NaN						3.44e-37	1	1	1	1	1
Q01844-5	RNA-binding protein EWS	-0.240929	NaN	NaN	NaN	NaN						2.1114e-07	0.00483407	1	1	1	1
Q01995	Transgelin	-0.0199308	0.0768327	0.00647761	-0.00578236	-0.114145						1.8269e-101	0.897024	0.418542	0.911062	0.996151	0.537384
Q02543	60S ribosomal protein L18a	0.0506061	0.20989	0.0923428	-0.267294	NaN						1.1878e-09	0.535296	0.0357834	0.289924	0.00263191	1
Q02818	Nucleobindin-1	NaN	NaN	NaN	NaN	NaN						0.0020638	1	1	1	1	1
Q02878	60S ribosomal protein L6	NaN	NaN	0.0346383	0.178237	NaN						0.003113	1	1	0.672918	0.0328121	1
Q03135	Caveolin-1	-0.116442	-0.118351	-0.0965144	-0.0684915	-0.184736						6.4856e-16	0.192409	0.240771	0.301646	0.468507	0.349854
Q04446	1,4-alpha-glucan-branching enzyme	-0.0387768	-0.115535	-0.193717	0.00848693	-0.315648						0.00018613	0.719831	0.252828	0.0345042	0.872093	0.127313
Q04837	Single-stranded DNA-binding protein, mitochondrial	-0.0409955	-0.0420854	-0.0578421	-0.0494271	0.186374						1.4893e-32	0.699737	0.709414	0.546678	0.612861	0.595271
Q04917	14-3-3 protein eta	0.0582473	0.00690831	0.00805652	0.0843364	-0.109654						1.1148e-46	0.484535	0.895929	0.897274	0.297057	0.550814
Q05682	Caldesmon	0.0941009	0.187894	0.0962619	0.0714881	-0.0501887						1.9305e-79	0.28457	0.0592868	0.270682	0.371642	0.742475
Q05GC8	Transcriptional-regulating factor 1	-0.1067	0.0223323	0.000535243	-0.094033	0.0227286						0.0163	0.236027	0.779177	0.963159	0.308582	1
Q06210-2	Glucosamine--fructose-6-phosphate aminotransferase [isomerizing] 1	-0.254175	0.0380147	0.0129261	-0.0942948	0.118626						1.1041e-38	0.00289168	0.665389	0.854964	0.307156	0.755577
Q06830	Peroxiredoxin-1	0.0528332	0.0746424	0.0697021	0.0880058	-0.0564462						4.1281e-90	0.52023	0.430866	0.41869	0.277734	0.72126
Q07021	Complement component 1 Q subcomponent-binding protein, mitochondrial	-0.146068	-0.0982121	-0.0709495	-0.155695	-0.0245899						5.5578e-50	0.0961338	0.3362	0.454132	0.0843005	0.831151
Q07065	Cytoskeleton-associated protein 4	-0.0330232	-0.0476963	-0.0932479	-0.0695124	0.128557						4.8829e-291	0.772817	0.666083	0.31897	0.461345	0.731197
Q07666	KH domain-containing, RNA-binding, signal transduction-associated protein 1	-0.208978	-0.243421	-0.0687708	-0.168188	0.1038						5.2098e-15	0.0151324	0.0129301	0.468876	0.0615232	0.792422
Q07960	Rho GTPase-activating protein 1	-0.0107156	0.0446039	-0.00582579	-0.0289844	-0.259737						5.1157e-49	0.986183	0.61962	0.980732	0.786197	0.203075
Q08170	Serine/arginine-rich splicing factor 4	NaN	-0.14634	NaN	NaN	0.501414						0.0036994	1	0.142429	1	1	0.120215
Q08211	ATP-dependent RNA helicase A	0.0347792	-0.0748208	-0.0108755	-0.0129266	0.439995						2.5961e-45	0.648294	0.473864	0.935982	0.930782	0.175576
Q08623-4	Pseudouridine-5-monophosphatase	-0.0807743	-0.03934	NaN	NaN	NaN						5.7549e-05	0.384526	0.730975	1	1	1
Q08945	FACT complex subunit SSRP1	NaN	NaN	NaN	NaN	NaN						0.0017465	1	1	1	1	1
Q08AF3	Schlafen family member 5	-0.0990039	-0.269355	-0.291843	-0.0458782	0.656634						6.3298e-06	0.275118	0.00581785	0.00134773	0.641758	0.0396153
Q09666	Neuroblast differentiation-associated protein AHNAK	0.105946	0.161952	0.0695647	0.0749164	-0.256942						0	0.232984	0.102161	0.419563	0.350687	0.207582
Q0ZGT2	Nexilin	0.0432045	0.0160683	-0.00815979	-0.106218	-0.0519674						2.6463e-07	0.586899	0.82615	0.960033	0.246812	0.736424
Q10567	AP-1 complex subunit beta-1	-0.170914	-0.130839	-0.104341	-0.092048	-0.0730745						3.354e-29	0.0492825	0.19219	0.262729	0.319538	0.665955
Q12765-2	Secernin-1	NaN	NaN	NaN	NaN	NaN						0.00031327	1	1	1	1	1
Q12797	Aspartyl/asparaginyl beta-hydroxylase	-0.0624748	-0.0306487	-0.023563	-0.0946799	0.155361						2.1213e-61	0.51765	0.800567	0.824743	0.305066	0.666802
Q12841	Follistatin-related protein 1	NaN	NaN	NaN	NaN	NaN						0.00062852	1	1	1	1	1
Q12965	Unconventional myosin-Ie	NaN	NaN	NaN	NaN	NaN						0.0026833	1	1	1	1	1
Q13158	Protein FADD	NaN	NaN	NaN	NaN	NaN						1.3404e-17	1	1	1	1	1
Q13162	Peroxiredoxin-4	0.0928839	0.0542234	0.0201999	0.0780633	0.162468						0.0014858	0.290277	0.555404	0.79257	0.332126	0.650108
Q13177	Serine/threonine-protein kinase PAK 2	0.0102069	NaN	NaN	NaN	NaN						1.8017e-05	0.840063	1	1	1	1
Q13200	26S proteasome non-ATPase regulatory subunit 2	-0.0471744	-0.106948	-0.121487	-0.195864	-0.0312825						1.2055e-12	0.644911	0.292162	0.189965	0.0287044	0.807708
Q13242	Serine/arginine-rich splicing factor 9	-0.199173	-0.193173	0.196607	0.11929	0.00371624						0.00011791	0.020893	0.0501917	0.0272642	0.147308	0.931726
Q13243	Serine/arginine-rich splicing factor 5	NaN	NaN	NaN	0.259786	NaN						0.00038703	1	1	1	0.00205333	1
Q13263	Transcription intermediary factor 1-beta	-0.116462	-0.0440733	NaN	NaN	0.263876						1.6951e-09	0.192326	0.693946	1	1	0.433748
Q13347	Eukaryotic translation initiation factor 3 subunit I	NaN	NaN	NaN	NaN	NaN						0.0032003	1	1	1	1	1
Q13435	Splicing factor 3B subunit 2	-0.0200064	0.110096	0.0173518	0.0183493	0.169412						7.5123e-05	0.896296	0.257824	0.816866	0.782815	0.633965
Q13492	Phosphatidylinositol-binding clathrin assembly protein	0.0441843	0.165044	0.0234683	0.0384361	0.339023						2.7585e-10	0.579938	0.0960231	0.764935	0.610636	0.304546
Q13509	Tubulin beta-3 chain	-0.266299	0.00891046	-0.0885308	-0.0668655	-0.0572638						3.8061e-95	0.00176892	0.880588	0.345115	0.48004	0.718503
Q13510-2	Acid ceramidase	NaN	NaN	NaN	NaN	NaN						1.5187e-05	1	1	1	1	1
Q13620	Cullin-4B	-0.00794222	0.0545011	-0.0968074	-0.0545871	-0.026161						1.1066e-14	0.988854	0.5536	0.300123	0.571907	0.825633
Q13642	Four and a half LIM domains protein 1	-0.0723951	0.183559	-0.119934	-0.180323	NaN						0.0019653	0.442692	0.0651803	0.195869	0.0445296	1
Q13740	CD166 antigen	-0.237876	-0.115785	-0.137214	-0.0500036	0.049171						9.3667e-22	0.00542357	0.251741	0.137377	0.608221	0.931597
Q13907-2	Isopentenyl-diphosphate Delta-isomerase 1	-0.0717776	0.0543624	0.0123541	0.0182068	-0.295659						1.2248e-12	0.44717	0.554501	0.859915	0.784088	0.15137
Q14019	Coactosin-like protein	-0.0136837	0.0557509	-0.0396218	-0.107166	-0.0104686						2.044e-13	0.957392	0.545514	0.689102	0.2424	0.881086
Q14103	Heterogeneous nuclear ribonucleoprotein D0	-0.0409866	-0.00948076	-0.0380656	-0.00129897	0.105544						5.3668e-41	0.699817	0.975706	0.701894	0.962324	0.788061
Q14108	Lysosome membrane protein 2	0.117296	-0.0717244	0.0703893	0.0352017	0.327228						1.0865e-24	0.190136	0.494159	0.414345	0.637238	0.322936
Q14152	Eukaryotic translation initiation factor 3 subunit A	-0.0442408	-0.117735	-0.213855	-0.130681	0.0813396						1.089e-12	0.670723	0.243372	0.0193804	0.150141	0.849106
Q14203	Dynactin subunit 1	0.0923428	0.157561	0.132379	0.130799	0.0783365						8.8035e-11	0.29284	0.111412	0.133703	0.113443	0.856752
Q14240-2	Eukaryotic initiation factor 4A-II	NaN	NaN	NaN	NaN	NaN						8.9938e-34	1	1	1	1	1
Q14247	Src substrate cortactin	0.0392789	0.0521377	-0.0513543	0.0676387	-0.444066						4.5226e-64	0.615172	0.569049	0.59571	0.396075	0.0354257
Q14315	Filamin-C	0.0082	0.0221902	0.0107799	0.041243	-0.12111						9.718e-144	0.856336	0.780234	0.873568	0.587958	0.516881
Q14444	Caprin-1	-0.0886816	-0.123968	0.0301242	-0.144887	-0.605925						2.0023e-13	0.334154	0.217943	0.709608	0.10912	0.00461391
Q14696	LDLR chaperone MESD	-0.013421	-0.22233	0.0531145	0.134126	-0.0192728						3.546e-06	0.959939	0.0235535	0.531426	0.104894	0.849885
Q14697-2	Neutral alpha-glucosidase AB	-0.112584	-0.0112099	-0.00866777	-0.0386878	-0.00801477						9.1239e-46	0.208915	0.961238	0.955531	0.70196	0.889818
Q14764	Major vault protein	0.00158601	0.00345838	-0.026881	0.0405417	-0.176446						7.4197e-141	0.910358	0.92245	0.796133	0.593588	0.369443
Q14847-2	LIM and SH3 domain protein 1	-0.0402447	-0.0965144	-0.174784	-0.132436	-0.366894						0.00033924	0.706514	0.34523	0.0569712	0.144516	0.0791381
Q14974	Importin subunit beta-1	-0.0440475	-0.0394439	0.0350608	-0.0662159	-0.0433337						3.7171e-146	0.672439	0.730155	0.669522	0.48469	0.765941
Q15019-2	Septin-2	0.0067647	0.0896338	0.0576928	0.013355	-0.176136						4.2795e-40	0.868011	0.350768	0.498848	0.827746	0.370188
Q15046-2	Lysine--tRNA ligase	0.0257376	-0.323137	0.0289935	-0.0320493	0.135272						3.5456e-06	0.716938	0.000892724	0.718909	0.759265	0.714864
Q15056	Eukaryotic translation initiation factor 4H	NaN	0.0949116	0.146264	NaN	0.234256						1.6244e-23	1	0.324975	0.0983867	1	0.492306
Q15084-2	Protein disulfide-isomerase A6	-0.0806218	-0.13125	-0.0565512	-0.0521618	0.0799754						3.4028e-50	0.385541	0.190724	0.556273	0.590993	0.852578
Q15149	Plectin	0.0384361	0.113967	0.0931545	-0.0168331	-0.394278						3.3047e-23	0.621319	0.242366	0.285865	0.895207	0.0602302
Q15181	Inorganic pyrophosphatase	-0.108503	-0.116551	-0.137743	0.0182068	0.0877344						4.5682e-35	0.227467	0.248429	0.135828	0.784088	0.832874
Q15185	Prostaglandin E synthase 3	-0.0781067	-0.0104831	-0.115238	0.0611541	-0.308001						5.2079e-84	0.402516	0.967318	0.214539	0.439364	0.136138
Q15293	Reticulocalbin-1	-0.0467273	-0.0318724	-0.066654	-0.0550216	-0.0120243						6.6721e-89	0.648819	0.790659	0.483451	0.568518	0.875558
Q15363	Transmembrane emp24 domain-containing protein 2	-0.142815	-0.101706	-0.0523263	-0.132357	0.00561564						2.6318e-39	0.104307	0.318098	0.588238	0.144766	0.938533
Q15365	Poly(rC)-binding protein 1	0.116498	0.121281	0.126709	0.0247452	-0.118414						1.194e-12	0.192945	0.214967	0.150677	0.726334	0.524769
Q15366-2	Poly(rC)-binding protein 2	0.0447438	-0.0286165	-0.0259554	-0.132926	-0.115226						3.5167e-07	0.57598	0.817094	0.804089	0.142973	0.534175
Q15388	Mitochondrial import receptor subunit TOM20 homolog	NaN	NaN	NaN	NaN	NaN						4.3956e-24	1	1	1	1	1
Q15404	Ras suppressor protein 1	0.0503276	0.0342158	0.00144204	0.0272956	0.0695647						2.8647e-39	0.537196	0.692369	0.955193	0.704202	0.879159
Q15417	Calponin-3	0.182565	0.0909888	0.0972062	0.1129	0.231432						4.4325e-35	0.0470658	0.344025	0.266179	0.169185	0.498102
Q15435	Protein phosphatase 1 regulatory subunit 7	NaN	NaN	NaN	NaN	NaN						0.00010114	1	1	1	1	1
Q15436	Protein transport protein Sec23A	-0.255253	-0.00178546	0.0683935	-0.0609992	0.00555225						1.331e-19	0.00277031	0.962919	0.427039	0.522904	0.938306
Q15459	Splicing factor 3A subunit 1	NaN	NaN	NaN	NaN	NaN						0.0018265	1	1	1	1	1
Q15631	Translin	0.0765591	0.0368901	0.0271541	0.0119249	-0.0566262						6.9419e-56	0.374244	0.673333	0.734128	0.840724	0.720653
Q15691	Microtubule-associated protein RP/EB family member 1	0.132636	NaN	0.185837	NaN	NaN						0.0021631	0.141848	1	0.036709	1	1
Q15746	Myosin light chain kinase, smooth muscle	-0.186228	0.00273846	-0.142312	-0.200901	NaN						8.3049e-14	0.031363	0.927997	0.122994	0.0247449	1
Q15819	Ubiquitin-conjugating enzyme E2 variant 2	NaN	NaN	NaN	NaN	NaN						5.9237e-13	1	1	1	1	1
Q15836	Vesicle-associated membrane protein 3	0.00891703	0.0388575	0.062398	0.00633396	0.109294						2.4124e-33	0.850514	0.65946	0.466507	0.891844	0.778709
Q15907	Ras-related protein Rab-11B	0.00690831	0.0147838	0.0281448	0.0588013	-0.054647						3.8639e-172	0.866841	0.835866	0.725917	0.455718	0.727339
Q15942	Zyxin	-0.0365703	0.151859	0.10675	0.0353423	0.508124						4.2151e-41	0.740008	0.124397	0.223559	0.636071	0.115105
Q16181	Septin-7	0.00719549	-0.0350617	0.0103502	-0.0165412	-0.165904						5.2459e-61	0.864503	0.764995	0.877301	0.897859	0.39532
Q16543	Hsp90 co-chaperone Cdc37	-0.15793	-0.172181	-0.00617352	-0.00800024	-0.300549						6.9115e-17	0.0705758	0.0822081	0.977647	0.975835	0.145187
Q16555	Dihydropyrimidinase-related protein 2	0.0837921	0.052555	0.0650208	0.041243	-0.138616						9.4392e-90	0.33534	0.566306	0.448997	0.587958	0.467196
Q16563	Synaptophysin-like protein 1	NaN	NaN	-0.189993	NaN	NaN						1.5411e-06	1	1	0.0381998	1	1
Q16658	Fascin	-0.00876934	0.284633	0.0462816	NaN	NaN						1.4459e-08	0.995684	0.00473907	0.581974	1	1
Q16666	Gamma-interferon-inducible protein 16	NaN	NaN	NaN	NaN	NaN						0.0019342	1	1	1	1	1
Q16698	2,4-dienoyl-CoA reductase, mitochondrial	-0.194889	-0.137517	-0.208761	-0.216853	-0.29869						1.7336e-05	0.0239579	0.169376	0.0225208	0.0151596	0.147514
Q16718	NADH dehydrogenase [ubiquinone] 1 alpha subcomplex subunit 5	NaN	NaN	NaN	NaN	NaN						0.00032718	1	1	1	1	1
Q16740	Putative ATP-dependent Clp protease proteolytic subunit, mitochondrial	NaN	NaN	NaN	NaN	NaN						1.0785e-05	1	1	1	1	1
Q16836-2	Hydroxyacyl-coenzyme A dehydrogenase, mitochondrial	NaN	NaN	NaN	NaN	NaN						4.2795e-30	1	1	1	1	1
Q16850	Lanosterol 14-alpha demethylase	-0.211648	-0.0410609	0.0807941	0.049352	-0.438359						4.7401e-25	0.0138288	0.717434	0.351867	0.524734	0.037733
Q16851	UTP--glucose-1-phosphate uridylyltransferase	0.00345838	-0.0437203	-0.0796153	-0.0675608	-0.0163661						5.7404e-31	0.895012	0.696684	0.398147	0.475089	0.860162
Q16881	Thioredoxin reductase 1, cytoplasmic	0.207643	0.199625	0.27858	0.183074	-0.0936988						5.9465e-17	0.0247513	0.0455187	0.00186208	0.0284803	0.599832
Q16891	Mitochondrial inner membrane protein	0.043626	0.117296	-0.0421448	0.11063	0.165301						1.2187e-17	0.583899	0.229605	0.66855	0.177517	0.643502
Q1KMD3	Heterogeneous nuclear ribonucleoprotein U-like protein 2	0.0798835	0.0186342	-0.109452	-0.0707695	0.0408176						6.265e-09	0.356028	0.806823	0.239267	0.452612	0.953176
Q32Q12	Nucleoside diphosphate kinase	-0.0198138	-0.0180889	-0.0626104	0.0194884	0.0692898						4.168e-129	0.89815	0.903853	0.511963	0.772662	0.879862
Q3SYG4	Protein PTHB1	-0.0496361	0.0467006	-0.00392947	0.00374607	0.0961269						0.0014441	0.623576	0.60535	0.997561	0.915672	0.811679
Q3ZCM7	Tubulin beta-8 chain	0.0426443	-0.132546	0.0111333	NaN	NaN						1.0465e-43	0.590897	0.186154	0.8705	1	1
Q4G0X9	Coiled-coil domain-containing protein 40	0.0567222	0.0711876	0.0140695	0.121811	0.0502192						0.00089126	0.494454	0.450726	0.845085	0.139296	0.928893
Q58FF6	Putative heat shock protein HSP 90-beta 4	NaN	NaN	NaN	NaN	NaN						1.3014e-62	1	1	1	1	1
Q58FF8	Putative heat shock protein HSP 90-beta 2	-0.225481	-0.0325362	-0.0486062	-0.0738847	-0.210095						1.7356e-90	0.00853969	0.785297	0.617067	0.431376	0.294111
Q5GLZ8	Probable E3 ubiquitin-protein ligase HERC4	NaN	NaN	NaN	NaN	NaN						0.00050364	1	1	1	1	1
Q5SSJ5	Heterochromatin protein 1-binding protein 3	0.0271446	0.0905825	-0.00788421	0.0440444	0.0909888						1.0028e-07	0.706088	0.346038	0.962476	0.565722	0.82464
Q5SZ07	Hepatoma-derived growth factor	-0.00710107	0.00129789	-0.0761282	0.0374524	0.190552						1.1733e-32	0.981909	0.939105	0.420157	0.618674	0.585908
Q5T3N1	Annexin	NaN	NaN	NaN	NaN	NaN						0	1	1	1	1	1
Q5T9B7	Adenylate kinase isoenzyme 1	0.0926134	0.0483758	0.0571383	0.013355	-0.181248						5.7553e-21	0.291556	0.594055	0.502736	0.827746	0.358016
Q5THK1	Protein PRR14L	NaN	NaN	NaN	NaN	NaN						0.00083522	1	1	1	1	1
Q5VV67	Peroxisome proliferator-activated receptor gamma coactivator-related protein 1	NaN	NaN	NaN	NaN	NaN						0.00059752	1	1	1	1	1
Q5VV89	Microsomal glutathione S-transferase 3	NaN	NaN	NaN	NaN	NaN						1.1972e-08	1	1	1	1	1
Q5VZU9	Tripeptidyl-peptidase 2	NaN	NaN	NaN	NaN	NaN						0.00019099	1	1	1	1	1
Q5W0H4	Translationally-controlled tumor protein	-0.0259847	-0.0128538	-0.0701333	-0.00129897	0.120352						1.5316e-13	0.839082	0.947495	0.459625	0.962324	0.751321
Q68CJ6	GTPase SLIP-GC	NaN	NaN	NaN	NaN	NaN						0.0030427	1	1	1	1	1
Q68CZ2	Tensin-3	NaN	NaN	NaN	NaN	NaN						1.8455e-06	1	1	1	1	1
Q6DKJ4	Nucleoredoxin	0.0529289	0.034876	0.0746424	-0.0878361	NaN						3.1299e-07	0.519587	0.687651	0.388051	0.343616	1
Q6FI13	Histone H2A type 2-A	0.125651	0.0144981	0.0405417	-0.00105352	0.333882						9.3229e-124	0.162519	0.83803	0.626097	0.96005	0.312475
Q6IAA8	Ragulator complex protein LAMTOR1	NaN	NaN	NaN	NaN	NaN						0.0021618	1	1	1	1	1
Q6IBS0	Twinfilin-2	-0.0718609	NaN	-0.0584929	NaN	NaN						0.0029238	0.446564	1	0.541872	1	1
Q6NUK1	Calcium-binding mitochondrial carrier protein SCaMC-1	0.180623	NaN	-0.0831645	-0.237439	0.352758						5.553e-06	0.0493439	1	0.376472	0.00770059	0.284026
Q6NZI2	Polymerase I and transcript release factor	-0.224654	-0.0720429	-0.151362	-0.128724	-0.345949						5.6724e-26	0.00879552	0.492051	0.100383	0.156612	0.0966477
Q6P1L8	39S ribosomal protein L14, mitochondrial	NaN	NaN	NaN	NaN	NaN						0.00096502	1	1	1	1	1
Q6P587-3	Acylpyruvase FAHD1, mitochondrial	NaN	-0.0524461	0.00791301	0.0455827	0.138897						5.056e-14	1	0.630247	0.898526	0.553686	0.7061
Q6R327-3	Rapamycin-insensitive companion of mTOR	NaN	NaN	NaN	NaN	NaN						0.021034	1	1	1	1	1
Q6S8J3	POTE ankyrin domain family member E	NaN	NaN	NaN	NaN	NaN						6.8546e-155	1	1	1	1	1
Q6UB35	Monofunctional C1-tetrahydrofolate synthase, mitochondrial	0.109855	-0.0108072	0.102457	0.247684	0.00245056						8.8151e-06	0.217516	0.964607	0.242087	0.00326394	0.927193
Q6ZMY3	SPOC domain-containing protein 1	NaN	NaN	NaN	NaN	NaN						0.020646	1	1	1	1	1
Q6ZN40		0.00201835	0.111966	0.0214797	0.123269	-0.495105						5.6292e-147	0.906812	0.250273	0.781715	0.134819	0.0196246
Q6ZR64	Matrix-remodeling-associated protein 7	NaN	NaN	NaN	NaN	NaN						1.7648e-32	1	1	1	1	1
Q70UQ0-4		-0.0284399	0.0801119	-0.172262	-0.0396662	0.0654195						4.8605e-28	0.815811	0.400485	0.0607267	0.693647	0.889782
Q71DI3	Histone H3.2	0.121944	0.0197731	0.0489336	-0.0422636	0.173895						4.9864e-44	0.174375	0.798281	0.56209	0.671758	0.623635
Q7KZF4	Staphylococcal nuclease domain-containing protein 1	-0.0201795	-0.00869675	0.00317045	0.0285691	-0.181509						1.6623e-104	0.89463	0.982269	0.940023	0.693241	0.3574
Q7L1Q6-3	Basic leucine zipper and W2 domain-containing protein 1	0.14678	0.32964	0.0807782	0.148088	NaN						5.8454e-20	0.106239	0.00111117	0.351957	0.074441	1
Q7L2H7	Eukaryotic translation initiation factor 3 subunit M	-0.269411	-0.0968846	-0.221606	0.00115371	-0.185113						3.0708e-41	0.0015542	0.343248	0.0153358	0.939618	0.348979
Q86UP2	Kinectin	-0.102001	-0.168756	-0.0746082	-0.167329	NaN						4.1093e-20	0.2594	0.0887421	0.429972	0.0629062	1
Q86VP6	Cullin-associated NEDD8-dissociated protein 1	0.0233263	0.0586628	0.0662615	-0.00206449	0.0764222						5.4101e-133	0.735667	0.526906	0.440846	0.969418	0.861633
Q86VS8	Protein Hook homolog 3	NaN	NaN	NaN	NaN	NaN						0.0006156	1	1	1	1	1
Q86X83	COMM domain-containing protein 2	NaN	NaN	NaN	NaN	NaN						1.8827e-11	1	1	1	1	1
Q8IUE6	Histone H2A type 2-B	0.106884	0.00791302	0.0648829	-0.0157825	0.241474						5.9923e-112	0.229202	0.888226	0.449909	0.904757	0.477657
Q8IWE2	Protein NOXP20	0.125766	0.068602	0.103263	0.110764	0.028852						2.9792e-111	0.16216	0.465923	0.238529	0.177018	0.984141
Q8N7V9	5-AMP-activated protein kinase subunit gamma-1	NaN	NaN	NaN	NaN	NaN						1.1655e-08	1	1	1	1	1
Q8NBS9	Thioredoxin domain-containing protein 5	-0.00662275	-0.067833	-0.0902499	-0.0301625	-0.0552765						1.9268e-95	0.97796	0.52031	0.335433	0.775813	0.72521
Q8NBX0	Saccharopine dehydrogenase-like oxidoreductase	NaN	NaN	NaN	NaN	NaN						7.5884e-18	1	1	1	1	1
Q8NCA5	Protein FAM98A	NaN	NaN	NaN	NaN	NaN						0.00010062	1	1	1	1	1
Q8NE71	ATP-binding cassette sub-family F member 1	-0.000417657	-0.0718687	-0.197004	-0.131013	NaN						4.1573e-05	0.926818	0.493203	0.0315003	0.149065	1
Q8NHP8	Putative phospholipase B-like 2	NaN	NaN	NaN	NaN	NaN						0.00037102	1	1	1	1	1
Q8TAT6-2	Nuclear protein localization protein 4 homolog	NaN	NaN	NaN	NaN	NaN						0.00022162	1	1	1	1	1
Q8TED1	Probable glutathione peroxidase 8	0.0480967	0.0321009	0.00906043	-0.0220241	-0.114613						2.6512e-30	0.552533	0.707563	0.888524	0.84827	0.535992
Q8WUM4-2	Programmed cell death 6-interacting protein	-0.0396366	-0.0437946	0.00100953	-0.0353278	-0.409987						4.8226e-145	0.71202	0.696107	0.958992	0.730776	0.0511889
Q8WVM8	Sec1 family domain-containing protein 1	NaN	NaN	NaN	NaN	NaN						3.5592e-06	1	1	1	1	1
Q8WWI1	LIM domain only protein 7	-0.119009	0.178806	0.0102069	-0.0145432	-0.44973						9.0797e-23	0.18197	0.0721891	0.878547	0.916039	0.033256
Q8WX93	Palladin	NaN	NaN	NaN	NaN	NaN						4.6189e-46	1	1	1	1	1
Q8WZ42-12	Titin	0.0600474	0.0209111	0.0380147	0.024391	-0.227925						0.00018981	0.472968	0.78977	0.645969	0.729426	0.258692
Q8WZ42-6		-0.0362152	-0.207111	-0.236537	-0.0101925	-0.0991382						0.0082304	0.743273	0.0353249	0.0095855	0.955768	0.5829
Q92499	ATP-dependent RNA helicase DDX1	-0.0789446	-0.115113	-0.030575	-0.0731656	0.0419438						1.5679e-35	0.396811	0.25467	0.764601	0.436226	0.950264
Q92520	Protein FAM3C	0.00173014	0.040121	0.0413831	0.0054719	-0.138306						8.9054e-12	0.909176	0.650612	0.61954	0.899772	0.468054
Q92688	Acidic leucine-rich nuclear phosphoprotein 32 family member B	0.0562567	-0.00672558	-0.0186446	0.0382889	0.391324						0.0010204	0.497503	0.998774	0.867576	0.611836	0.231499
Q92804	TATA-binding protein-associated factor 2N	-0.075444	-0.170508	-0.155454	-0.0706483	0.0909888						8.7336e-21	0.420967	0.0853502	0.091313	0.45345	0.82464
Q92820	Gamma-glutamyl hydrolase	NaN	NaN	NaN	NaN	NaN						0.00015857	1	1	1	1	1
Q92882	Osteoclast-stimulating factor 1	NaN	NaN	NaN	NaN	NaN						1.4584e-08	1	1	1	1	1
Q92896-2	Golgi apparatus protein 1	NaN	NaN	NaN	NaN	NaN						0.0013943	1	1	1	1	1
Q92945	Far upstream element-binding protein 2	-0.00855159	-0.0610142	0.0734089	-0.00895804	0.206768						3.1049e-54	0.993886	0.567794	0.39557	0.967065	0.55023
Q92973	Transportin-1	0.0994094	-0.114291	0.222063	-0.0239753	-0.235076						6.9669e-15	0.260567	0.258284	0.0128341	0.830756	0.245352
Q93034	Cullin-5	NaN	NaN	NaN	NaN	NaN						3.5075e-08	1	1	1	1	1
Q93045-2	Stathmin-2	NaN	NaN	NaN	NaN	NaN						0.00114	1	1	1	1	1
Q93077	Histone H2A type 1-C	0.134747	-0.000620475	0.0143553	-0.0640274	0.190447						2.6514e-40	0.136017	0.953916	0.84262	0.500535	0.586143
Q96A33	Coiled-coil domain-containing protein 47	0.0257997	NaN	-0.119263	-0.138473	NaN						0.00082712	0.716458	1	0.198461	0.126386	1
Q96A72	Protein mago nashi homolog 2	0.0837921	-0.0505024	-0.07268	-0.0805455	NaN						3.6532e-33	0.33534	0.644813	0.44261	0.387958	1
Q96AB3-2	Isochorismatase domain-containing protein 2, mitochondrial	NaN	NaN	NaN	NaN	NaN						1.9911e-06	1	1	1	1	1
Q96AG4	Leucine-rich repeat-containing protein 59	0.0328061	0.115566	0.0836559	0.1149	0.265917						3.1142e-85	0.663045	0.236176	0.335786	0.16209	0.429866
Q96AY3	Peptidyl-prolyl cis-trans isomerase FKBP10	-0.115113	-0.097255	-0.0571965	-0.0478603	-0.0617518						2.1075e-31	0.197982	0.341272	0.551466	0.625548	0.703438
Q96C86	m7GpppX diphosphatase	NaN	NaN	NaN	NaN	NaN						0.00039237	1	1	1	1	1
Q96CV9	Optineurin	NaN	NaN	NaN	NaN	NaN						0.0010965	1	1	1	1	1
Q96DB5	Regulator of microtubule dynamics protein 1	0.0912597	0.168033	0.148348	NaN	NaN						1.7893e-06	0.298013	0.0903715	0.0937963	1	1
Q96EK6	Glucosamine 6-phosphate N-acetyltransferase	-0.0338363	-0.00487007	-0.055591	0.0920334	NaN						2.895e-08	0.765258	0.986775	0.563463	0.257531	1
Q96FQ6	Protein S100-A16	-0.0772541	-0.185245	-0.118727	-0.108876	0.0100636						1.5137e-21	0.408371	0.0607763	0.200549	0.234578	0.954489
Q96FW1-2	Ubiquitin thioesterase OTUB1	-0.122224	-0.0398442	-0.0851753	-0.0897125	-0.222801						1.3405e-08	0.169494	0.726999	0.364522	0.33275	0.268553
Q96G03	Phosphoglucomutase-2	-0.191887	-0.321279	-0.0354461	-0.165774	-0.109795						9.6446e-14	0.026332	0.000957175	0.723618	0.0654746	0.550392
Q96HE7	ERO1-like protein alpha	-0.195104	-0.254943	-0.00744911	NaN	-0.00397751						7.8735e-13	0.0237953	0.00914411	0.966333	1	0.904212
Q96I99	Succinyl-CoA ligase [GDP-forming] subunit beta, mitochondrial	NaN	NaN	0.120086	NaN	NaN						3.6679e-08	1	1	0.172524	1	1
Q96JJ7	Protein disulfide-isomerase TMX3	0.0368901	-0.0563201	-0.0380952	0.0582473	0.10017						2.0217e-14	0.632663	0.601644	0.70165	0.459619	0.801516
Q96K17	Transcription factor BTF3 homolog 4	0.0196308	0.00891703	-0.00669523	0.0326651	0.29007						1.3084e-25	0.764674	0.880538	0.973019	0.658434	0.385489
Q96KP4	Cytosolic non-specific dipeptidase	-0.153383	-0.0917866	-0.0935865	-0.0951824	0.0672661						3.2011e-12	0.0796221	0.37118	0.317145	0.302353	0.885047
Q96P70	Importin-9	0.0923428	-0.0386878	-0.0741546	-0.111274	NaN						4.8221e-11	0.29284	0.736128	0.432926	0.223915	1
Q96QK1	Vacuolar protein sorting-associated protein 35	0.0592169	0.0330882	0.0703893	0.0385766	-0.173515						4.9334e-24	0.478286	0.700455	0.414345	0.609492	0.376531
Q96TA1	Niban-like protein 1	0.167101	0.130404	0.153416	0.0666747	0.0688772						2.4002e-170	0.0679023	0.184013	0.0833498	0.402342	0.880919
Q96TC7	Regulator of microtubule dynamics protein 3	NaN	NaN	NaN	NaN	NaN						7.7987e-05	1	1	1	1	1
Q99436	Proteasome subunit beta type-7	-0.0759914	0.0313951	-0.0932479	-0.0185565	-0.228028						2.8308e-33	0.417134	0.71266	0.31897	0.879575	0.258497
Q99460	26S proteasome non-ATPase regulatory subunit 1	0.0270125	0.0490731	0.128821	0.00129789	-0.0333776						5.3041e-43	0.707103	0.589382	0.144171	0.938285	0.800404
Q99471	Prefoldin subunit 5	-0.0710726	-0.00855159	0.0356239	0.0247452	-0.0305395						5.6224e-41	0.452312	0.983485	0.665006	0.726334	0.810303
Q99497	Protein DJ-1	-0.010454	-0.0226248	-0.0303835	-0.00127013	-0.163995						7.0155e-116	0.988721	0.866268	0.766227	0.962057	0.400119
Q99536	Synaptic vesicle membrane protein VAT-1 homolog	0.068602	0.0874628	-0.00314848	0.0451634	-0.326896						2.9745e-96	0.420129	0.361744	0.995548	0.556954	0.115148
Q99584	Protein S100-A13	-0.0557113	0.0370308	-0.0800727	-0.00813082	-0.158896						1.6902e-49	0.572282	0.672338	0.395312	0.974639	0.413109
Q99613	Eukaryotic translation initiation factor 3 subunit C	0.164529	0.0746424	0.0494913	-0.0567163	-0.00815347						2.2774e-08	0.0720133	0.430866	0.557951	0.555395	0.889324
Q99714	3-hydroxyacyl-CoA dehydrogenase type-2	0.0703893	0.0614305	-0.00739111	-0.0141353	0.160275						1.1139e-32	0.409545	0.509525	0.966848	0.919757	0.655241
Q99729-2	Heterogeneous nuclear ribonucleoprotein A/B	0.038998	-0.0148931	-0.115566	-0.0193459	0.290424						8.9048e-14	0.617217	0.930469	0.213194	0.87243	0.384861
Q99832	T-complex protein 1 subunit eta	-0.0449253	-0.0532243	-0.0465038	-0.00384265	-0.0656873						5.7519e-48	0.664665	0.624455	0.633629	0.985905	0.690322
Q99961	Endophilin-A2	NaN	NaN	NaN	NaN	NaN						0.00018583	1	1	1	1	1
Q99996-6	A-kinase anchor protein 9	NaN	NaN	NaN	NaN	NaN						0.00053934	1	1	1	1	1
Q9BPX5	Actin-related protein 2/3 complex subunit 5-like protein	-0.0707998	0.0139266	0.065848	-0.0590139	0.0700196						0.0010831	0.454311	0.842363	0.443553	0.537842	0.877994
Q9BQE5	Apolipoprotein L2	NaN	NaN	NaN	NaN	NaN						6.6624e-05	1	1	1	1	1
Q9BQG0-2	Myb-binding protein 1A	-0.0269066	-0.267809	NaN	-0.169328	0.355949						3.6498e-08	0.830327	0.00611324	1	0.0597257	0.279397
Q9BRA2	Thioredoxin domain-containing protein 17	-0.0147182	0.0270125	-0.034116	-0.133654	0.0298545						6.5096e-20	0.94737	0.744589	0.734736	0.140706	0.981545
Q9BRG1	Vacuolar protein-sorting-associated protein 25	NaN	NaN	NaN	NaN	NaN						0.00018946	1	1	1	1	1
Q9BTE1	Dynactin subunit 5	NaN	-0.0351505	NaN	-0.208544	NaN						0.00028153	1	0.764284	1	0.0196412	1
Q9BTM1	Histone H2A.J	0.0619835	0.0126402	0.202688	-0.185405	NaN						2.0907e-66	0.460699	0.852135	0.022921	0.0386943	1
Q9BTV4	Transmembrane protein 43	NaN	0.215489	NaN	NaN	NaN						3.5321e-11	1	0.0312649	1	1	1
Q9BUF5	Tubulin beta-6 chain	-0.082301	0.0903115	-0.0458782	-0.0841961	0.040682						9.0521e-117	0.374455	0.347385	0.638593	0.365335	0.953526
Q9BUT1	3-hydroxybutyrate dehydrogenase type 2	-0.0914945	NaN	-0.264495	NaN	NaN						1.4941e-09	0.317311	1	0.0037148	1	1
Q9BVK6	Transmembrane emp24 domain-containing protein 9	-0.0984592	-0.0819191	-0.0617971	-0.0603371	0.0996318						2.8823e-12	0.278043	0.429117	0.517802	0.527862	0.802868
Q9BWD1	Acetyl-CoA acetyltransferase, cytosolic	0.058019	0.182184	0.0788831	0.0567222	-0.0119807						2.8342e-22	0.486013	0.0671486	0.362871	0.470451	0.875713
Q9BXJ9	N-alpha-acetyltransferase 15, NatA auxiliary subunit	NaN	NaN	NaN	NaN	NaN						4.9212e-14	1	1	1	1	1
Q9BY32	Inosine triphosphate pyrophosphatase	NaN	NaN	NaN	NaN	NaN						2.4869e-15	1	1	1	1	1
Q9BYK1	40S ribosomal protein S21	0.218595	0.234624	0.182819	-0.0312635	-0.116788						1.1147e-38	0.0183432	0.0193221	0.0398098	0.766144	0.529555
Q9BZF1	Oxysterol-binding protein-related protein 8	NaN	NaN	NaN	NaN	NaN						0.00074361	1	1	1	1	1
Q9GZR7	ATP-dependent RNA helicase DDX24	NaN	NaN	NaN	NaN	NaN						0.0023035	1	1	1	1	1
Q9GZS3	WD repeat-containing protein 61	NaN	NaN	NaN	NaN	NaN						3.7604e-07	1	1	1	1	1
Q9H0R8-2	Gamma-aminobutyric acid receptor-associated protein	NaN	NaN	NaN	-0.0380211	-0.430898						0.00026095	1	1	1	0.707646	0.0409417
Q9H0U4	Ras-related protein Rab-1B	-0.0480393	-0.00657921	-0.00553615	-0.00374143	-0.0282781						7.3402e-103	0.637381	1	0.983302	0.984966	0.818212
Q9H299	SH3 domain-binding glutamic acid-rich-like protein 3	-0.0863082	-0.0497556	-0.0534637	-0.0650382	-0.210129						4.2299e-62	0.348805	0.650446	0.579549	0.493182	0.294042
Q9H2U2-2	Inorganic pyrophosphatase 2, mitochondrial	NaN	-0.0169936	-0.167206	-0.161185	NaN						0.00039261	1	0.912964	0.0688758	0.0735648	1
Q9H3K6	BolA-like protein 2	NaN	NaN	NaN	NaN	0.109294						0.0015748	1	1	1	1	0.778709
Q9H3N1	Thioredoxin-related transmembrane protein 1	NaN	NaN	NaN	NaN	NaN						0.00035724	1	1	1	1	1
Q9H4A4	Aminopeptidase B	-0.00519109	-0.0389957	-0.0534339	-0.0603371	0.0110662						1.5379e-12	0.966145	0.733694	0.579777	0.527862	0.958088
Q9H4M9	EH domain-containing protein 1	0.0288659	0.292664	-0.0923555	0.0865121	0.0720372						1.3602e-10	0.692893	0.00370616	0.323814	0.285494	0.872832
Q9H706	Protein FAM59A	NaN	NaN	NaN	NaN	NaN						0.00060035	1	1	1	1	1
Q9HAV7	GrpE protein homolog 1, mitochondrial	-0.100995	0.0477283	NaN	-0.022405	0.795268						6.4714e-06	0.264606	0.598409	1	0.844844	0.0121498
Q9HCJ6	Synaptic vesicle membrane protein VAT-1 homolog-like	NaN	NaN	NaN	NaN	NaN						0.00034063	1	1	1	1	1
Q9HDC9	Adipocyte plasma membrane-associated protein	-0.0391827	0.024887	-0.178747	-0.221018	NaN						9.6196e-08	0.71614	0.760238	0.0514616	0.0132729	1
Q9NP72-2	Ras-related protein Rab-18	-0.103147	-0.0206917	0.0705267	-0.0882088	-0.283012						3.6465e-12	0.253557	0.882254	0.41348	0.341441	0.16829
Q9NP79	Vacuolar protein sorting-associated protein VTA1 homolog	NaN	-0.0365111	0.228234	-0.236435	-0.231972						0.0018213	1	0.753415	0.010577	0.00796844	0.251081
Q9NR12	PDZ and LIM domain protein 7	0.014641	0.1595	0.118758	0.0982848	0.402831						4.1098e-19	0.804363	0.107249	0.177177	0.228234	0.217254
Q9NR28	Diablo homolog, mitochondrial	NaN	NaN	NaN	NaN	NaN						5.3354e-47	1	1	1	1	1
Q9NR31	GTP-binding protein SAR1a	-0.00929199	0.0333701	0.0936954	0.176833	0.322966						1.1017e-116	1	0.698431	0.283181	0.0341699	0.329753
Q9NR45	Sialic acid synthase	0.1428	0.194717	0.081067	0.214923	0.358734						2.466e-06	0.115454	0.0509106	0.350313	0.0104414	0.275398
Q9NRV9	Heme-binding protein 1	NaN	0.222805	-0.203319	0.019946	NaN						2.0937e-06	1	0.0261061	0.0263553	0.768594	1
Q9NRX4	14 kDa phosphohistidine phosphatase	-0.00653576	-0.0790818	0.0746424	-0.0827133	-0.263611						1.8467e-20	0.977242	0.446702	0.388051	0.374423	0.196948
Q9NS69	Mitochondrial import receptor subunit TOM22 homolog	NaN	NaN	NaN	NaN	NaN						4.8639e-16	1	1	1	1	1
Q9NSD9	Phenylalanine--tRNA ligase beta subunit	-0.147974	-0.134936	-0.0492031	-0.0214089	-0.0133634						1.6526e-10	0.0915884	0.177939	0.612399	0.853807	0.870804
Q9NSE4	Isoleucine--tRNA ligase, mitochondrial	NaN	NaN	NaN	NaN	NaN						0.0012807	1	1	1	1	1
Q9NUJ1	Abhydrolase domain-containing protein 10, mitochondrial	-0.0114861	0.170181	0.063641	-0.029809	-0.0221224						7.3963e-10	0.978705	0.0864781	0.458162	0.778925	0.839834
Q9NVV0	Trimeric intracellular cation channel type B	NaN	NaN	NaN	NaN	NaN						0.0030683	1	1	1	1	1
Q9NX14-2	NADH dehydrogenase [ubiquinone] 1 beta subcomplex subunit 11, mitochondrial	NaN	NaN	NaN	NaN	NaN						3.9801e-20	1	1	1	1	1
Q9NY12	H/ACA ribonucleoprotein complex subunit 1	-0.159106	-0.286797	-0.204632	-0.151731	0.120219						8.2984e-06	0.0683796	0.00327232	0.025382	0.0928132	0.751648
Q9NYK1	Toll-like receptor 7	NaN	NaN	NaN	NaN	NaN						0.00069126	1	1	1	1	1
Q9NYL4	Peptidyl-prolyl cis-trans isomerase FKBP11	NaN	0.0546401	0.0662615	-0.280457	NaN						0.00091452	1	0.552698	0.440846	0.00158363	1
Q9NYL9	Tropomodulin-3	0.0105914	-0.0632344	0.0652966	0.0734089	0.139372						1.4495e-10	0.836954	0.552108	0.447178	0.359808	0.704955
Q9NYU2	UDP-glucose:glycoprotein glucosyltransferase 1	0.0938305	-0.0402595	-0.00762311	0.10044	0.253868						2.9307e-06	0.285832	0.723729	0.96479	0.218709	0.453069
Q9NZN4	EH domain-containing protein 2	0.0855432	0.197091	0.0110662	-0.0321674	0.00273846						1.0678e-07	0.326328	0.0482398	0.871082	0.758233	0.928224
Q9NZU5	LIM and cysteine-rich domains protein 1	0.0747794	0.0973411	0.137372	0.126841	-0.00800024						3.1266e-35	0.384228	0.313527	0.120017	0.124321	0.889869
Q9P000	COMM domain-containing protein 9	-0.0722552	NaN	NaN	0.172305	NaN						1.5628e-13	0.443705	1	1	0.0388834	1
Q9P0K7-2	Ankycorbin	0.0139485	-0.190371	-0.132354	0.00532815	-0.110013						1.9296e-12	0.809913	0.0537399	0.152267	0.901095	0.549737
Q9P0L0-2	Vesicle-associated membrane protein-associated protein A	0.118227	0.15043	0.154842	0.128557	0.116764						6.6751e-08	0.186898	0.127829	0.0805864	0.119508	0.760175
Q9P1F3	Costars family protein ABRACL	NaN	NaN	NaN	NaN	NaN						0.00043417	1	1	1	1	1
Q9P2J5	Leucine--tRNA ligase, cytoplasmic	0.0905825	-0.123717	-0.0017323	0.113967	-0.115926						1.4898e-15	0.301279	0.21893	0.983093	0.165372	0.532102
Q9UBQ7	Glyoxylate reductase/hydroxypyruvate reductase	NaN	NaN	NaN	NaN	NaN						2.9949e-17	1	1	1	1	1
Q9UBT2	SUMO-activating enzyme subunit 2	0.0442602	0.075738	0.0274371	0.0163537	NaN						2.3769e-17	0.5794	0.424676	0.731779	0.800691	1
Q9UH65	Switch-associated protein 70	-0.15872	0.0574155	0.103128	0.00791302	0.0663992						5.6211e-07	0.0690946	0.534837	0.239119	0.877351	0.887269
Q9UHA4	Ragulator complex protein LAMTOR3	NaN	NaN	NaN	NaN	NaN						0.00095394	1	1	1	1	1
Q9UHB9	Signal recognition particle 68 kDa protein	NaN	NaN	NaN	NaN	NaN						0.00021692	1	1	1	1	1
Q9UHD8-5	Septin-9	-0.04792	0.017922	-0.0043925	-0.0334071	0.147828						3.2748e-27	0.638417	0.812176	0.993451	0.747425	0.684678
Q9UHV9	Prefoldin subunit 2	NaN	NaN	NaN	NaN	NaN						3.5322e-34	1	1	1	1	1
Q9UI30	tRNA methyltransferase 112 homolog	NaN	NaN	NaN	NaN	NaN						3.3848e-07	1	1	1	1	1
Q9UIJ7	GTP:AMP phosphotransferase, mitochondrial	0.108223	0.0129261	0.0648829	-0.0101489	0.0153548						1.6967e-22	0.22388	0.849961	0.449909	0.956167	0.973493
Q9UK41-2	Vacuolar protein sorting-associated protein 28 homolog	NaN	NaN	NaN	NaN	NaN						2.3328e-07	1	1	1	1	1
Q9UL25	Ras-related protein Rab-21	-0.0157242	0.155879	0.0915306	-0.0632132	0.217355						1.5866e-93	0.937631	0.115127	0.294024	0.506499	0.527529
Q9UL46	Proteasome activator complex subunit 2	-0.095435	-0.149057	-0.130429	0.00662125	0.162339						7.5075e-11	0.294668	0.134831	0.158495	0.889204	0.65041
Q9ULC4-3	Malignant T-cell-amplified sequence 1	-0.161556	0.0172092	-0.126455	-0.100577	NaN						1.1079e-13	0.0639815	0.817542	0.171956	0.274242	1
Q9UMY4	Sorting nexin-12	0.113434	0.128689	0.104605	0.0912597	0.0231843						1.9993e-06	0.204012	0.189563	0.232686	0.261331	0.99882
Q9UQ80	Proliferation-associated protein 2G4	NaN	NaN	NaN	NaN	NaN						1.032e-106	1	1	1	1	1
Q9Y224	UPF0568 protein C14orf166	-0.0420557	-0.0532541	-0.0373399	0.0306892	0.095587						1.4071e-44	0.690208	0.624233	0.707889	0.675139	0.813039
Q9Y241-2	HIG1 domain family member 1A	-0.0656571	-0.0541526	0.0411028	0.101381	-0.0922479						5.8622e-16	0.492911	0.617575	0.621721	0.214637	0.604386
Q9Y281	Cofilin-2	0.0282862	0.0475383	0.0361869	-0.0268957	-0.0876567						2.2239e-119	0.697327	0.599689	0.660503	0.804701	0.618896
Q9Y2A7-2	Nck-associated protein 1	NaN	NaN	NaN	NaN	NaN						0.0020302	1	1	1	1	1
Q9Y2J2-2	Band 4.1-like protein 3	0.154325	0.0917822	0.0564447	0.00705191	-0.115066						7.8562e-07	0.0903754	0.340116	0.507623	0.885249	0.534648
Q9Y2Q3-2	Glutathione S-transferase kappa 1	-0.0782886	-0.247097	-0.0359342	-0.256339	0.0614305						1.3983e-36	0.401274	0.0115938	0.719553	0.00395222	0.900024
Q9Y2V2	Calcium-regulated heat stable protein 1	NaN	NaN	NaN	NaN	NaN						0.0009885	1	1	1	1	1
Q9Y2X3	Nucleolar protein 58	0.014641	NaN	NaN	NaN	NaN						1.0522e-07	0.804363	1	1	1	1
Q9Y2Z9	Ubiquinone biosynthesis monooxygenase COQ6	NaN	NaN	NaN	NaN	NaN						0.0030351	1	1	1	1	1
Q9Y3A5	Ribosome maturation protein SBDS	0.0782466	0.0601858	0.0332292	-0.138727	NaN						1.452e-20	0.364926	0.517304	0.684292	0.125664	1
Q9Y3A6	Transmembrane emp24 domain-containing protein 5	-0.0148639	NaN	-0.203851	-0.259893	NaN						1.2077e-10	0.945959	1	0.0259573	0.0034694	1
Q9Y3B8	Oligoribonuclease, mitochondrial	0.00504059	-0.00207896	0.059909	-0.00283043	-0.0280013						8.3223e-05	0.882074	0.965188	0.483469	0.976519	0.819181
Q9Y3D6	Mitochondrial fission 1 protein	-0.0556962	0.0701146	0.132379	-0.000202008	-0.315899						3.1835e-16	0.572406	0.456999	0.133703	0.952164	0.127031
Q9Y3I0	tRNA-splicing ligase RtcB homolog	0.0501874	0.00650521	0.068776	0.0329472	0.0252373						7.6478e-05	0.538154	0.899022	0.424589	0.656063	0.993503
Q9Y3U8	60S ribosomal protein L36	0.0514416	0.0304067	-0.0543324	-0.0368811	0.00622787						0.00025596	0.529618	0.71982	0.572954	0.717405	0.940728
Q9Y490	Talin-1	0.00475299	0.0170667	-0.0128974	-0.0142227	-0.298265						3.7814e-268	0.884423	0.818617	0.918113	0.918961	0.148051
Q9Y4L1	Hypoxia up-regulated protein 1	-0.0633338	-0.0232991	-0.0831718	-0.0342046	0.258217						1.8558e-99	0.510909	0.860704	0.376428	0.740497	0.444613
Q9Y5M8	Signal recognition particle receptor subunit beta	0.0546801	NaN	0.0482362	NaN	NaN						1.1888e-05	0.507903	1	0.567287	1	1
Q9Y5X1	Sorting nexin-9	0.0762504	0.153935	0.101919	0.0427844	0.336398						9.6901e-08	0.375964	0.119539	0.244482	0.575674	0.308578
Q9Y639	Neuroplastin	NaN	NaN	NaN	NaN	NaN						0.0084073	1	1	1	1	1
Q9Y678	Coatomer subunit gamma-1	-0.0810643	-0.059931	-0.0402002	-0.0562512	-0.0118934						1.1563e-76	0.3826	0.575524	0.684369	0.558981	0.876023
Q9Y696	Chloride intracellular channel protein 4	-0.0133342	0.0333701	0.0451634	-0.0120825	0.057277						8.7939e-143	0.960781	0.698431	0.590455	0.93849	0.910706
Q9Y6C9	Mitochondrial carrier homolog 2	-0.0485017	-0.0136692	-0.0437798	-0.0131595	0.0183493						2.4945e-28	0.633369	0.940684	0.655362	0.928657	0.984256
Q9Y6E0	Serine/threonine-protein kinase 24	NaN	NaN	-0.0357589	NaN	-0.301675						0.0012922	1	1	0.721012	1	0.143791
Q9Y6E2	Basic leucine zipper and W2 domain-containing protein 2	NaN	NaN	NaN	NaN	NaN						1.4377e-14	1	1	1	1	1
Q9Y6N5	Sulfide:quinone oxidoreductase, mitochondrial	0.125122	-0.124575	-0.0244285	0.146003	0.475292						6.6752e-24	0.164172	0.215574	0.817257	0.0784657	0.141811
