# Supplementary material for: Hijacking of Host Cellular Functions by an Intracellular Parasite, the Microsporidian Anncaliia algerae
Source: PLoS One. 2014 Jun 26;9(6):e100791. doi: 10.1371/journal.pone.0100791 (PMC4072689; doi:10.1371/journal.pone.0100791)
Supplement: Table S3 — Parasite proteins detected during the kinetics of infection. (XLSX) [file pone.0100791.s004.xlsx]

## Sheet: Parasite
Columns definitions
Protein ID	Identifiant of the protein
Protein Name	Protein name
Blast Annotation	Best hit of BlastP against nr
Blast e-value	e-value of the best hit
secreted (SignalP 4.1)	presence of a signal peptide
Log2ratio H1	Log2 transform ratio of protein expression 1hpi compared to the control sample
Log2ratio H6	idem by experiment
Log2ratio H12	idem by experiment
Log2ratio H24	idem by experiment
Log2ratio H8	idem by experiment
PEP	Posterior error probability (PEP) is calculated using Bayesian statistics as a probability of false hit using the peptide identification score (s) and length of peptide(l).
Protein IDs	Blast Annotation	Blast e-value	Secreted (SignalP 4.1)	Log2Ratio H1	Log2Ratio H6	Log2Ratio H12	Log2Ratio H24	Log2Ratio D8	PEP
KI0ABA57YA11FM1.642.2246	---NA---	-	Yes	NaN	NaN	NaN	NaN	3.08006	1.9859e-13
KI0ABA9YP01RM1.1.1204	inter-alpha-trypsin inhibitor	4.5e-45	Yes	NaN	NaN	NaN	NaN	1.92402	1.9559e-28
KI0AEA25YO03AHM1.1.1621	alpha alpha trehalase precursor	7.2e-96	Yes	NaN	NaN	NaN	NaN	2.79156	7.4846e-23
KI0AFA7CB03FM1.274.2868	inter-alpha-trypsin inhibitor	2.6e-78	Yes	NaN	NaN	NaN	NaN	NaN	1.9554e-72
KI0AGA19DH08AHM1.382.960	hypothetical protein VCUG_00662	1.5e-05	Yes	NaN	NaN	NaN	NaN	1.21618	0.00067771
KI0AHA26YP18FM1.278.1970	inter-alpha-trypsin inhibitor heavy chain h2	4.6e-72	Yes	NaN	NaN	NaN	NaN	NaN	2.6358e-47
KI0AIA11YH03FM1.933.1496	endoplasmic reticulum membrane protein	4.5e-14	Yes	NaN	-0.147154	NaN	NaN	NaN	1.1522e-13
KI0AIA19YP05AHM1.3082.5364	inter-alpha-trypsin inhibitor	3.8e-76	Yes	NaN	NaN	NaN	NaN	3.04355	1.1278e-183
KI0AKA7YE02AHM1.666.1544	spore wall protein 2	1.1e-06	Yes	NaN	NaN	NaN	NaN	4.39582	1.1727e-131
KI0ALA24YG09AHM1.979.1203	---NA---	-	Yes	NaN	NaN	NaN	NaN	NaN	0.014696
KI0ALA3YH04FM1.1160.3235	---NA---	-	Yes	NaN	NaN	NaN	NaN	1.71153	5.3464e-33
KI0ANB17YL08AHM1.806.1350	heat shock protein 70	7.4e-21	Yes	NaN	NaN	NaN	NaN	NaN	4.168e-207
KI0ANB24YI16AHM1.1635.3116	protein disulfide isomerase	1.9e-57	Yes	NaN	NaN	NaN	NaN	2.71268	9.5359e-19
KI0ANB26YD05AHM1.2211.4190	molecular chaperone	6.5e-115	Yes	NaN	NaN	NaN	NaN	3.36205	7.0212e-294
KI0APB13YM20FM1.1541.2134	hypothetical protein THOM_1361	0.007	Yes	NaN	NaN	NaN	NaN	3.33971	4.5767e-11
KI0APB13YM20FM1.434.1243	---NA---	-	Yes	NaN	NaN	NaN	NaN	3.48182	4.4652e-49
KI0APB4YI14FM1.2202.4487	---NA---	-	Yes	NaN	NaN	NaN	NaN	2.78438	4.4884e-40
KI0ARB13YB22FM1.425.934	---NA---	-	Yes	NaN	NaN	NaN	NaN	NaN	1.0302e-24
KI0AAA19YM23RM1.357.869	40s ribosomal protein s8	3.8e-89	No	NaN	NaN	NaN	NaN	NaN	1.9136e-05
KI0AAA19YO04FM1.188.1666	atp-dependent rna helicase dbp2	3.8e-170	No	NaN	NaN	NaN	NaN	NaN	0.002312
KI0AAA1YA24FM1.3.515	adenylate kinase related protein	4.7e-15	No	NaN	NaN	NaN	NaN	NaN	0.00057938
KI0AAA21YH01RM1.94.450	40s ribosomal protein s12	5.5e-16	No	NaN	NaN	NaN	NaN	1.33328	2.0533e-11
KI0AAD19CD04AHM1.1932.2234	---NA---	-	No	NaN	NaN	NaN	NaN	NaN	4.4082e-05
KI0AAD1YL13FM1.737.2155	---NA---	-	No	NaN	NaN	NaN	NaN	2.95994	1.7721e-118
KI0AAD45CE04FM1.57.473	---NA---	-	No	NaN	NaN	NaN	NaN	3.29076	2.7092e-185
KI0AAD46CB07FM1.1.477	similarity to hypothetical protein yqbp_bacsu	7.7e-47	No	NaN	NaN	NaN	NaN	NaN	0.00017559
KI0AAD46CC11FM1.1.648	gtp-binding protein sar1	5.2e-60	No	NaN	NaN	NaN	NaN	2.07596	4.8444e-15
KI0AAD6BC11AHM1.543.1724	26s proteasome regulatory subunit 10	0	No	NaN	-0.287219	-0.0322117	-0.172522	1.64837	9.4327e-26
KI0AAD75BC07FM1.75.1493	---NA---	-	No	NaN	NaN	NaN	NaN	1.88092	4.2577e-60
KI0AAD9AF06FM1.12.644	60s acidic ribosomal protein p0	1.2e-137	No	NaN	NaN	NaN	NaN	NaN	1.8402e-10
KI0ABA23YD05FM1.3886.6405	eukaryotic translation initiation factor 2c 2	1.4e-131	No	NaN	NaN	NaN	NaN	2.62431	1.0416e-63
KI0ABA27YI16FM1.326.742	inorganic phosphate transporter	3.4e-23	No	NaN	NaN	NaN	NaN	2.3411	1.8247e-07
KI0ABA37YF06FM1.2192.3226	hexokinase	2e-27	No	NaN	NaN	NaN	NaN	2.98012	2.3273e-26
KI0ABA43YP08FM1.2869.3390	translocation protein	4.3e-08	No	NaN	NaN	NaN	NaN	NaN	8.6907e-05
KI0ABA45YC10RM1.533.1042	---NA---	-	No	NaN	NaN	NaN	NaN	2.64302	8.4746e-31
KI0ABA60YM03RM1.10.1311	alanyl-trna synthetase	1.6e-161	No	NaN	NaN	NaN	NaN	2.44225	3.1991e-13
KI0ABA7YH21RM1.490.888	ferritin	1.4e-25	No	NaN	NaN	NaN	NaN	2.39171	1.265e-71
KI0ABA8YJ05FM1.86.545	f0f1 atp synthase subunit beta	1.7e-76	No	NaN	NaN	NaN	NaN	NaN	0.00075655
KI0AEA10YM04AHM1.3308.4258	---NA---	-	No	NaN	NaN	NaN	NaN	NaN	2.0167e-07
KI0AEA11YB05FM1.2.580	proteasome alpha subunit c6	9.6e-49	No	NaN	NaN	NaN	NaN	2.95341	3.5326e-13
KI0AEA11YB06AHM1.78.749	abc-type multidrug transport atpase and permease component	1.4e-69	No	NaN	NaN	NaN	NaN	2.72069	0.00017977
KI0AEA11YE01FM1.540.962	60s ribosomal protein l23	4.1e-81	No	NaN	NaN	NaN	NaN	NaN	7.8648e-33
KI0AEA11YJ13AHM1.777.2225	elongation factor 1 alpha	0	No	NaN	NaN	NaN	NaN	4.40497	1.5061e-61
KI0AEA11YK04FM1.1600.2337	20s proteasome subunit	5.5e-92	No	NaN	NaN	NaN	NaN	3.37282	0.000316
KI0AEA11YM04FM1.612.1133	40s ribosomal protein s7	4.4e-10	No	NaN	NaN	NaN	NaN	2.81779	1.3611e-13
KI0AEA13YD18FM1.967.2340	serine hydroxymethyltransferase	2.3e-160	No	NaN	NaN	NaN	NaN	0.891108	0.00018667
KI0AEA14YD09FM1.242.877	---NA---	-	No	NaN	NaN	NaN	NaN	NaN	4.7517e-10
KI0AEA15YN02FM1.2537.3415	mevalonate kinase	3.9e-63	No	NaN	NaN	NaN	NaN	NaN	0.0015854
KI0AEA16YC14FM1.872.1402	60s ribosomal protein l18	1.4e-124	No	NaN	NaN	NaN	NaN	1.88632	1.2853e-10
KI0AEA16YD19FM1.6455.7720	y753_enccu ame: full=uncharacterized membrane protein ecu07_0530	1.2e-11	No	NaN	NaN	NaN	NaN	1.86049	5.6124e-59
KI0AEA18YC11AHM1.269.847	adp-ribosylation factor-like protein 4c	2.4e-33	No	NaN	NaN	NaN	NaN	2.4586	1.6342e-34
KI0AEA18YJ23FM1.2602.3036	60s ribosomal protein l12	1.7e-93	No	NaN	NaN	NaN	NaN	3.41332	3.955e-09
KI0AEA20YD02FM1.1294.1614	histone h4	3e-20	No	NaN	NaN	NaN	NaN	2.14529	0.00042882
KI0AEA20YO04FM1.3.515	subfamily t1a non-peptidase homologue (t01 family)	5.4e-49	No	NaN	NaN	NaN	NaN	2.62105	1.5707e-72
KI0AEA24YK24AHM1.1.920	26s proteasome regulatory subunit 4	4.9e-33	No	NaN	NaN	NaN	NaN	NaN	1.0514e-10
KI0AEA7YF20FM1.2933.3760	---NA---	-	No	NaN	NaN	NaN	NaN	3.00166	1.0285e-12
KI0AEA8YD23AHM1.115.822	rho-associated protein kinase 1	2.9e-68	No	NaN	NaN	NaN	NaN	NaN	1.042e-58
KI0AFA10AG12FM1.106.1515	utp-glucose-1-phosphate uridylyltransferase	0	No	NaN	NaN	NaN	NaN	2.29924	7.6034e-12
KI0AFA12CC07AHM1.406.2403	heat shock protein 70	0	No	NaN	NaN	NaN	NaN	3.35248	3.2042e-69
KI0AFA14CA12FM1.3.1274	prolyl-trna synthetase	1.4e-162	No	NaN	NaN	NaN	NaN	NaN	1.9982e-07
KI0AFA22CC03FM1.129.677	eukaryotic translation initiation factor 4e type 2	1.7e-36	No	NaN	NaN	NaN	NaN	NaN	0.00011975
KI0AFA24CE05FM1.951.1478	myophilin-like isoform 1	5.1e-32	No	NaN	NaN	NaN	NaN	3.30784	6.0952e-27
KI0AFA5DG12FM1.2847.3884	---NA---	-	No	NaN	NaN	NaN	NaN	3.31387	6.8841e-25
KI0AFA6BE05FM1.3781.4389	y215_enccu ame: full=spore wall protein ecu02_0150 flags: precursor	1.9e-47	No	NaN	NaN	NaN	NaN	1.468	0.00043538
KI0AFA8BB11FM1.1189.2560	acetylcoenzyme a synthetase	2.3e-121	No	NaN	NaN	NaN	NaN	NaN	0.0013583
KI0AFA8CG01FM1.110.904	14-3-3 protein 1-like protein	2.7e-80	No	NaN	NaN	NaN	NaN	NaN	0.0011703
KI0AGA11BB01FM1.872.1540	gtp-binding nuclear protein gsp1 ran	5.4e-104	No	NaN	NaN	NaN	NaN	NaN	1.2623e-05
KI0AGA12CC07FM1.228.1346	actin	0	No	NaN	NaN	NaN	NaN	1.33508	9.1455e-07
KI0AGA14DG09FM1.618.1247	hypothetical protein SLOPH_2337	1.2e-12	No	NaN	NaN	NaN	NaN	NaN	6.3844e-05
KI0AGA15DD12FM1.2296.3075	---NA---	-	No	NaN	NaN	NaN	NaN	NaN	4.0651e-88
KI0AGA16DB05AHM1.2033.2671	60s ribosomal protein l7a	7.5e-141	No	NaN	NaN	NaN	NaN	2.42718	3.1569e-10
KI0AGA19DH08AHM1.1145.1570	calmodulin	1.4e-11	No	NaN	NaN	NaN	NaN	NaN	2.5192e-22
KI0AGA1CA03AHM1.555.1151	60s ribosomal protein l13a	1.7e-135	No	NaN	NaN	NaN	NaN	3.84097	4.7876e-51
KI0AGA1CD07AHM1.766.1488	60s ribosomal protein l7	2.5e-172	No	NaN	NaN	NaN	NaN	3.04539	1.5747e-11
KI0AGA2BB06AHM1.609.2009	signal recognition particle 54 kda protein	0	No	NaN	NaN	NaN	NaN	NaN	1.3149e-05
KI0AGA3AH08AHM1.179.703	60s ribosomal protein l11	3.5e-111	No	NaN	NaN	NaN	NaN	3.96255	6.0132e-24
KI0AGA4AB01AHM1.2123.3049	aldo-keto reductase	1.3e-77	No	NaN	NaN	NaN	NaN	NaN	0.0028382
KI0AGA4DE10AHM1.609.1118	ubiquitin-conjugating enzyme e2	3.3e-49	No	NaN	NaN	NaN	NaN	NaN	5.0558e-18
KI0AGA5BB12FM1.3674.4315	cleavage and polyadenylation factor cf-ia component rna15	8.3e-90	No	NaN	NaN	NaN	NaN	3.64224	1.4448e-06
KI0AGA5CG03AHM1.2033.2410	histone h2a	4e-21	No	NaN	NaN	NaN	NaN	3.9748	2.5296e-38
KI0AGA6CE09FM1.1063.1185	phosphomannomutase	1.1e-09	No	NaN	NaN	NaN	NaN	NaN	3.6532e-08
KI0AGA8AB05AHM1.274.942	superoxide dismutase	8.5e-48	No	NaN	NaN	NaN	NaN	3.10814	1.1941e-59
KI0AHA25YE17AHM1.775.1317	glycerol-3-phosphate dehydrogenase	2.1e-23	No	NaN	NaN	NaN	NaN	NaN	0.00095042
KI0AHA2YJ06FM1.3265.4584	beta-tubulin	0	No	NaN	NaN	NaN	NaN	1.3217	3.9474e-07
KI0AHA4YJ18FM1.396.2225	pol polyprotein	6.9e-16	No	NaN	NaN	NaN	NaN	4.06876	2.344e-150
KI0AIA10YB11AHM1.2072.2506	40s ribosomal protein s13	7.3e-99	No	NaN	NaN	NaN	NaN	3.94129	1.4743e-06
KI0AIA13YH13AHM1.2076.2453	utp-glucose-1-phosphate uridylyltransferase	6.7e-54	No	NaN	NaN	NaN	NaN	NaN	3.5133e-22
KI0AIA13YP22AHM1.198.1565	6-phosphogluconate dehydrogenase	3.3e-120	No	NaN	NaN	NaN	NaN	NaN	0.0022088
KI0AIA13YP22AHM1.2361.3350	cytosol aminopeptidase	2e-75	No	NaN	NaN	NaN	NaN	NaN	5.4332e-05
KI0AIA17YK24FM1.5100.8096	isoleucyl-trna synthetase	0	No	NaN	NaN	NaN	NaN	NaN	0.0021314
KI0AIA19YI15FM1.3.1292	transcriptional regulator-like protein	2.1e-22	No	NaN	NaN	NaN	NaN	NaN	0.0025551
KI0AIA8YA17AHM1.1.1269	cytosol aminopeptidase	2.2e-126	No	NaN	NaN	NaN	NaN	NaN	0.0019617
KI0AKA10YJ03FM1.217.630	40s ribosomal protein s19	3.4e-95	No	NaN	NaN	NaN	NaN	NaN	5.0911e-13
KI0AKA11YE13FM1.351.2717	translation elongation factor 2	0	No	NaN	NaN	NaN	NaN	2.93165	2.1315e-77
KI0AKA13YL17FM1.248.757	6-phosphogluconolactonase glucosamine-6-phosphate isomerase deaminase	1.5e-39	No	NaN	NaN	NaN	NaN	NaN	0.00011448
KI0AKA17YF09FM1.262.936	pyrimidine 5 -nucleotidase	7.5e-26	No	NaN	NaN	NaN	NaN	NaN	2.4467e-06
KI0AKA19YN23AHM1.789.1355	gal4 dna-binding enhancer-like protein	2.9e-17	No	NaN	NaN	NaN	NaN	2.58036	1.3905e-10
KI0AKA22YO12AHM1.2.494	thioredoxin peroxidase	2.1e-41	No	NaN	NaN	NaN	NaN	2.57351	2.1051e-05
KI0AKA3YM10AHM1.127.609	60s ribosomal protein l21	1.7e-96	No	NaN	NaN	NaN	NaN	3.59419	1.5049e-29
KI0AKA9YD03FM1.1.321	phosphomannomutase	6.5e-38	No	NaN	NaN	NaN	NaN	1.80037	5.714e-12
KI0ALA12YI21FM1.2.315	phosphomannomutase	7.5e-39	No	NaN	NaN	NaN	NaN	NaN	1.0209e-13
KI0ALA15YI13FM1.2240.3841	---NA---	-	No	NaN	NaN	NaN	NaN	2.41153	4.3287e-29
KI0ALA16YA19AHM1.260.1385	t-complex protein 1 zeta subunit	3.1e-113	No	NaN	NaN	NaN	NaN	NaN	1.4675e-07
KI0ALA16YC15AHM1.1251.1934	pyrimidine 5 -nucleotidase	1.2e-23	No	NaN	NaN	NaN	NaN	1.32746	0.000726
KI0ALA18YE19AHM1.50.1663	von willebrand factor a	6.9e-29	No	NaN	NaN	NaN	NaN	NaN	8.4454e-57
KI0ALA1YJ20FM1.1.777	cdc48-like aaa atpase	1.5e-69	No	NaN	NaN	NaN	NaN	NaN	1.916e-09
KI0ALA22YE16FM1.3.722	cdc48-like aaa atpase	3.6e-133	No	NaN	NaN	NaN	NaN	2.50238	8.0445e-17
KI0ALA23YD15AHM1.1617.2162	60s ribosomal protein l18a	4.3e-115	No	NaN	NaN	NaN	NaN	1.45022	4.0282e-11
KI0ALA23YJ10FM1.567.932	40s ribosomal protein s24	2.1e-67	No	NaN	NaN	NaN	NaN	NaN	1.7019e-09
KI0ALA5YH02FM1.620.1765	60s ribosomal protein l3	0	No	NaN	NaN	NaN	NaN	NaN	8.0948e-10
KI0ALA6YA24FM1.292.753	vesicle-associated membrane protein	2.8e-20	No	NaN	NaN	NaN	NaN	NaN	2.2237e-09
KI0ALA8YL07FM1.2.968	glucose-6-phosphate isomerase	3.7e-31	No	NaN	NaN	NaN	NaN	2.43226	2.3549e-05
KI0ALA8YL09AHM1.142.929	t complex protein 1 delta subunit	1.6e-24	No	NaN	NaN	NaN	NaN	NaN	1.6078e-05
KI0AMB11YP16AHM1.1.248	peptidyl-prolyl cis-trans isomerase	2.9e-12	No	NaN	NaN	NaN	NaN	NaN	9.8959e-45
KI0AMB12YH21FM1.2413.4584	puromycin-sensitive aminopeptidase-like	1.7e-47	No	NaN	NaN	NaN	NaN	1.86239	3.9749e-64
KI0AMB15YJ01FM1.605.1070	t complex protein 1 subunit eta	1.3e-46	No	NaN	NaN	NaN	NaN	1.84105	2.7766e-17
KI0AMB17YH05AHM1.3.1067	enolase	1.8e-119	No	NaN	NaN	NaN	NaN	NaN	6.2197e-17
KI0AMB35YP20FM1.1170.1622	peptidyl-prolyl cis-trans isomerase	3.3e-38	No	NaN	NaN	NaN	NaN	NaN	4.7664e-19
KI0AMB36YB13AHM1.867.1376	40s ribosomal protein	1.4e-112	No	NaN	NaN	NaN	NaN	2.5793	1.0662e-42
KI0AMB37YH18FM1.265.954	---NA---	-	No	NaN	NaN	NaN	NaN	NaN	0.00086154
KI0ANB10YA23FM1.556.2556	hsp90-like protein	1.9e-146	No	NaN	NaN	NaN	NaN	3.79514	1.1629e-147
KI0ANB11YM21FM1.707.2692	inter-alpha-trypsin inhibitor	4.1e-73	No	NaN	NaN	NaN	NaN	3.9014	6.1427e-121
KI0ANB22YF12AHM1.678.1316	ribosomal protein l10a	1.2e-133	No	NaN	NaN	NaN	NaN	2.67719	5.2862e-64
KI0ANB22YJ02FM1.3529.3966	zinc finger ccch domain-containing protein 11a	5.7e-32	No	NaN	NaN	NaN	NaN	NaN	0.00017655
KI0ANB2YJ18FM1.588.1382	---NA---	-	No	NaN	NaN	NaN	NaN	3.47379	1.647e-06
KI0ANB2YP03FM1.1.726	transformer-2 protein homolog alpha	3.6e-19	No	NaN	NaN	NaN	NaN	2.55189	2.4724e-45
KI0ANB7YD11AHM1.643.1539	ubiquitin domain-containing protein	1.4e-15	No	NaN	NaN	NaN	NaN	1.09813	6.6264e-19
KI0ANB7YE16AHM1.131.697	proteasome subunit beta type-2	2.4e-27	No	NaN	NaN	NaN	NaN	2.66478	0.00014612
KI0ANB8YG13AHM1.112.575	trwb protein	8.1e-93	No	NaN	NaN	NaN	NaN	NaN	0.00057216
KI0ANB9YG03FM1.3.1241	anti-silencing protein 1	1.3e-18	No	NaN	NaN	NaN	NaN	NaN	5.4428e-05
KI0ANB9YM14AHM1.2144.3451	---NA---	-	No	NaN	NaN	NaN	NaN	3.40161	9.1975e-09
KI0APB15YH19FM1.1.732	dihydrolipoamide acetyltransferase	1.5e-167	No	NaN	NaN	NaN	NaN	NaN	0.0017258
KI0APB15YK12AHM1.1804.2289	chromatin-associated protein	4.8e-38	No	NaN	NaN	NaN	NaN	2.08003	2.2732e-08
KI0APB17YE05FM1.1117.1704	40s ribosomal protein s5	5.2e-128	No	NaN	NaN	NaN	NaN	4.38785	1.2615e-05
KI0APB2YB01FM1.105.749	glutamine amidotransferase	1e-126	No	0.16337	NaN	NaN	-0.182884	0.199876	0.00052461
KI0AQA15YG11AHM1.1.1364	glycine hydroxymethyltransferase	4.1e-160	No	NaN	NaN	NaN	NaN	NaN	1.5545e-05
KI0AQA2YJ10FM1.3.2240	inter-alpha-trypsin inhibitor	6.7e-82	No	NaN	NaN	NaN	NaN	3.56755	2.7565e-137
KI0AQA3YH08AHM1.2939.3589	40s ribosomal protein s6	7.9e-142	No	NaN	NaN	NaN	NaN	NaN	0.00016082
KI0AQA7YF17FM1.810.1550	40s ribosomal protein s2	3e-177	No	NaN	NaN	NaN	NaN	3.51071	3.5316e-75
KI0ARB10YD24FM1.2.955	cdc48-like aaa atpase	5.9e-158	No	NaN	NaN	NaN	NaN	NaN	1.5506e-21
KI0ARB12YA23FM1.1262.1825	60s ribosomal protein l9	1.8e-133	No	NaN	NaN	NaN	NaN	NaN	0.000214
KI0ARB13YP17FM1.17.1777	transcriptional antiterminator	2.2e-114	No	NaN	NaN	NaN	NaN	1.18487	1.191e-13
KI0ARB16YI12FM1.876.1778	60s ribosomal protein l5	0	No	NaN	NaN	NaN	NaN	2.72225	2.5192e-09
KI0ARB20YF22AHM1.145.792	hypothetical protein EDEG_03679	1.6e-10	No	NaN	NaN	NaN	NaN	1.35004	4.5127e-15
KI0ARB20YF22AHM1.755.1321	hypothetical protein THOM_2916	1.3e-11	No	NaN	NaN	NaN	NaN	NaN	0.0031322
KI0ARB25YO15FM1.699.1484	60s acidic ribosomal protein p0	0	No	NaN	NaN	NaN	NaN	NaN	1.9851e-09
KI0ARB6YD14FM1.1.1332	trehalose-phosphate synthase	1.5e-114	No	NaN	NaN	NaN	NaN	NaN	1.009e-13
KI0ARB6YG03FM1.324.908	spore wall protein 12	3.2e-09	No	NaN	NaN	NaN	NaN	1.26063	3.6403e-24
