# Supplementary material for: Hijacking of Host Cellular Functions by an Intracellular Parasite, the Microsporidian Anncaliia algerae
Source: PLoS One. 2014 Jun 26;9(6):e100791. doi: 10.1371/journal.pone.0100791 (PMC4072689; doi:10.1371/journal.pone.0100791)
Supplement: Table S4 — Host proteins identified in hypoxia experiment and significance scores for each time of the kinetics. (XLSX) [file pone.0100791.s005.xlsx]

## Sheet: Hypoxia
Columns definitions
Protein ID	Identifiant of the protein
Protein Name	Protein name
Log2ratio H24	Log2 transform ratio of protein expression 24hpi compared to the control sample
Log2ratio H8	idem by experiment
PEP	Posterior error probability (PEP) is calculated using Bayesian statistics as a probability of false hit using the peptide identification score (s) and length of peptide(l).
Ratio H24 sigificance	sigificance threshold of the expression foldchage of the protein at 24h
Ratio H8 significance	idem by experiment
Ratio H24 significant	Is the significance threshold below p-value (0.01) at 24h ? return 1 if is true, return 0 if is false
Ratio d8 significant	idem by experiment
Protein IDs	Protein names	Log2ratio H24	Log2ratio D8	Ratio H24 significant	Ratio H8 significant	PEP	Ratio H24 Significance	Ratio H8 Significance
P46060	Ran GTPase-activating protein 1	0.635708	0.518132	1	1	3.3183e-08	3.82679e-11	2.19807e-08
P12110	Collagen alpha-2(VI) chain	0.318809	0.635058	1	1	7.9265e-71	0.000923017	7.09926e-12
P15121	Aldose reductase	0.338567	0.369383	1	1	1.9282e-32	0.000433824	6.53246e-05
Q8TAT6-2	Nuclear protein localization protein 4 homolog	0.934745	0.338248	1	1	1.7611e-34	2.42032e-22	0.000254996
Q9UGP8	Translocation protein SEC63 homolog	2.31243	1.46477	1	1	9.0099e-05	6.79717e-128	3.27665e-56
P31040	Succinate dehydrogenase [ubiquinone] flavoprotein subunit, mitochondrial	-0.177009	-0.533055		1	2.2047e-07	0.108588	1.04336e-06
P12111	Collagen alpha-3(VI) chain	0.0941009	0.701682		1	0	0.329707	3.63042e-14
F8W930	Insulin-like growth factor 2 mRNA-binding protein 2	-0.328942	-0.462555		1	3.449e-07	0.00289696	2.27476e-05
Q16740	Putative ATP-dependent Clp protease proteolytic subunit, mitochondrial	NaN	-0.545003		1	1.0101e-09	1	5.9458e-07
O94826	Mitochondrial import receptor subunit TOM70	0.0620446	0.528371		1	6.1245e-16	0.52144	1.15677e-08
P09488	Glutathione S-transferase Mu 1	0.170166	0.351176		1	3.5629e-31	0.0773574	0.000146751
P09525	Annexin A4	-0.251024	-0.384377		1	2.3993e-27	0.0229742	0.00043424
P12109	Collagen alpha-1(VI) chain	0.277152	0.626205		1	5.267e-199	0.00398283	1.37755e-11
P39656	Dolichyl-diphosphooligosaccharide--protein glycosyltransferase 48 kDa subunit	-0.0124618	-0.420144		1	8.1183e-13	0.907175	0.000119714
P51911	Calponin-1	0.0606008	0.311271		1	4.2298e-17	0.531247	0.00076134
P83111	Serine beta-lactamase-like protein LACTB, mitochondrial	NaN	0.538836		1	0.00025504	1	5.92899e-09
Q8WZ42-6		NaN	-0.373828		1	0.0056909	1	0.000622744
Q9NY12	H/ACA ribonucleoprotein complex subunit 1	-0.181123	-0.50032		1	5.136e-05	0.100639	4.58879e-06
Q9UBS4	DnaJ homolog subfamily B member 11	NaN	-1.19274		1	8.2339e-11	1	7.46017e-28
Q9UNZ2-6	NSFL1 cofactor p47	-0.00392085	0.329061		1	2.1123e-07	0.968596	0.000373419
A8MU27	Small ubiquitin-related modifier 3	0.360533	-0.357548	1		4.7675e-11	0.000178835	0.0010677
P15559	NAD(P)H dehydrogenase [quinone] 1	0.440102	NaN	1		2.7041e-16	4.7584e-06	1
P53007	Tricarboxylate transport protein, mitochondrial	1.17056	NaN	1		0.0022878	4.16036e-34	1
P57740	Nuclear pore complex protein Nup107	-0.364515	NaN	1		2.9376e-05	0.000966362	1
P62888	60S ribosomal protein L30	0.346872	-0.0115153	1		9.7726e-06	0.000312125	0.924058
Q14956	Transmembrane glycoprotein NMB	-0.377351	-0.181591	1		5.7949e-51	0.000634988	0.0975816
P61011	Signal recognition particle 54 kDa protein	1.34878	-0.141828	1		5.8733e-06	1.00928e-44	0.196478
P02452	Collagen alpha-1(I) chain	-0.458564	0.10017	1		1.6488e-57	3.3159e-05	0.27499
P08123	Collagen alpha-2(I) chain	-0.509738	-0.161847	1		2.3018e-22	3.96211e-06	0.140096
P31937	3-hydroxyisobutyrate dehydrogenase, mitochondrial	-0.389546	-0.187147	1		3.1685e-81	0.000421109	0.0876918
P35613	Basigin	0.347439	0.091666	1		2.5787e-09	0.000305108	0.317311
P49189	4-trimethylaminobutyraldehyde dehydrogenase	0.671475	-0.0818119	1		1.8152e-09	2.89315e-12	0.458889
P49207	60S ribosomal protein L34	0.366364	NaN	1		0.00047521	0.000140175	1
P60903	Protein S100-A10	-0.480498	-0.289369	1		8.9581e-11	1.36789e-05	0.00814167
Q00765	Receptor expression-enhancing protein 5	0.592254	0.168402	1		2.045e-13	7.34601e-10	0.0677134
Q07021	Complement component 1 Q subcomponent-binding protein, mitochondrial	-0.425269	-0.346316	1		3.2616e-81	0.000118348	0.00152996
Q13347	Eukaryotic translation initiation factor 3 subunit I	0.34551	0.0739573	1		1.3988e-06	0.000329601	0.418418
Q15075	Early endosome antigen 1	-0.389508	-0.191689	1		2.5107e-15	0.000421654	0.0802225
Q9UKM9	RNA-binding protein Raly	0.463727	-0.311023	1		7.7805e-08	1.42833e-06	0.00444209
Q8NEU8-3	DCC-interacting protein 13-beta	-0.383661	-0.161476	1		2.7929e-10	0.000514146	0.141014
Q9NX62	Inositol monophosphatase 3	2.47892	NaN	1		0.00032193	1.11929e-146	1
Q9Y266	Nuclear migration protein nudC	1.12174	NaN	1		8.9875e-06	1.85077e-31	1
Q9Y3Z3	SAM domain and HD domain-containing protein 1	0.325386	NaN	1		0.00010772	0.000721051	1
A0AVT1	Ubiquitin-like modifier-activating enzyme 6	0.0391291	0.196864			8.9204e-07	0.68719	0.0328733
P16298-4	Serine/threonine-protein phosphatase 2B catalytic subunit beta isoform	NaN	NaN			0.00032925	1	1
O43264	Centromere/kinetochore protein zw10 homolog	NaN	NaN			0.00080572	1	1
A2A274	Aconitate hydratase, mitochondrial	-0.0763868	-0.157126			8.9497e-62	0.487267	0.152118
A2A3N6	Putative PIP5K1A and PSMD4-like protein	NaN	0.116098			1.9053e-10	1	0.206486
A2RUB1	Uncharacterized protein C17orf104	-0.0307518	NaN			0.0026003	0.777947	1
P42166	Lamina-associated polypeptide 2, isoform alpha	NaN	NaN			0.0023065	1	1
A4D1F6	Leucine-rich repeat and death domain-containing protein 1	-0.113005	0.032242			0.0063471	0.304989	0.719116
P56192	Methionine--tRNA ligase, cytoplasmic	-0.0927578	-0.052865			6.3937e-11	0.399395	0.634836
A6NCE7	Microtubule-associated proteins 1A/1B light chain 3 beta 2	NaN	NaN			0.00032369	1	1
A6NCK0	NEDD8-activating enzyme E1 regulatory subunit	NaN	NaN			0.0022802	1	1
P22676	Calretinin	NaN	-0.0887609			4.3053e-06	1	0.421125
O95861-2	3(2),5-bisphosphate nucleotidase 1	NaN	NaN			8.3148e-11	1	1
A6NG51	Spectrin alpha chain, brain	NaN	-0.105706			0.00059571	1	0.337038
P62304	Small nuclear ribonucleoprotein E	NaN	NaN			0.0022999	1	1
P54578	Ubiquitin carboxyl-terminal hydrolase 14	0.0832474	0.037593			1.1999e-10	0.388818	0.676456
A6NJG9	Proteasome activator complex subunit 1	-0.0330971	0.0302654			2.1896e-63	0.761735	0.735107
O14602	Eukaryotic translation initiation factor 1A, Y-chromosomal	-0.000519481	0.0186342			4.4616e-19	0.993129	0.831326
P51571	Translocon-associated protein subunit delta	NaN	NaN			0.0019931	1	1
O43447	Peptidyl-prolyl cis-trans isomerase H	NaN	NaN			0.00037221	1	1
P22307	Non-specific lipid-transfer protein	-0.0320641	0.0154976			5.2914e-34	0.768863	0.85778
A6NM71	PRA1 family protein 2	NaN	NaN			9.5353e-08	1	1
Q08257	Quinone oxidoreductase	NaN	0.213005			4.7606e-07	1	0.0210235
P08133	Annexin A6	-0.0830801	-0.0493972			0	0.450136	0.657696
B4DZF8	Serine/threonine-protein phosphatase 2A activator	NaN	NaN			0.0015791	1	1
A7MAP1	Coronin-1C	-0.123151	-0.046623			4.6148e-22	0.263763	0.67622
A7YIJ8	Radixin	-0.0507718	NaN			3.9352e-27	0.643342	1
Q13509	Tubulin beta-3 chain	0.257856	0.187618			1.2963e-138	0.00739031	0.0419524
Q5SZ07	Hepatoma-derived growth factor	0.0874049	0.128029			5.8684e-34	0.365452	0.163966
P18124	60S ribosomal protein L7	0.0176369	0.0408346			7.5732e-19	0.857918	0.6511
A8MUS3	60S ribosomal protein L23a	0.0223323	0.0825664			3.4886e-77	0.819736	0.367088
A8MV58	Drebrin	-0.052461	0.0144981			3.0338e-23	0.632432	0.866244
P49589-3	Cysteine--tRNA ligase, cytoplasmic	0.185993	0.0757334			3.1448e-09	0.0534916	0.407496
P49593	Protein phosphatase 1F	-0.140889	0.00690831			1.9871e-32	0.201269	0.930956
A8MXP9	Matrin-3	0.0398403	-0.0338502			2.0706e-93	0.681754	0.763897
Q14203	Dynactin subunit 1	0.185867	-0.066246			1.1021e-18	0.0536549	0.54999
B0QY89	Eukaryotic translation initiation factor 3 subunit L	0.017922	0.0139253			4.513e-13	0.85559	0.871103
Q01844-5	RNA-binding protein EWS	NaN	0.0347661			0.0006075	1	0.698874
Q9BQE5	Apolipoprotein L2	NaN	0.306962			9.0934e-05	1	0.000900008
B0QYN7	SUMO-conjugating enzyme UBC9	-0.0596453	-0.0302214			1.1353e-06	0.586942	0.789428
P28062	Proteasome subunit beta type-8	NaN	NaN			0.0015842	1	1
B0V043	Valine--tRNA ligase	-0.047741	-0.0252945			5.7805e-21	0.663109	0.824452
B0YIW6	Coatomer subunit delta	-0.0642537	0.0909888			2.426e-24	0.558584	0.320855
P09601	Heme oxygenase 1	0.249263	-0.174915			7.3134e-17	0.00961674	0.110623
B1AK88	F-actin-capping protein subunit beta	-0.087059	-0.162315			5.2854e-07	0.428846	0.138945
B1AKJ5	Nardilysin	0.177502	0.0701146			1.1653e-09	0.0653913	0.44263
Q13148-2	TAR DNA-binding protein 43	NaN	NaN			3.3013e-06	1	1
P62873	Guanine nucleotide-binding protein G(I)/G(S)/G(T) subunit beta-1	-0.0455803	-0.0724524			6.1466e-26	0.677347	0.512627
B1AVU8	Proactivator polypeptide	-0.1331	-0.187214			7.9672e-25	0.227237	0.0875778
Q16881	Thioredoxin reductase 1, cytoplasmic	-0.096684	0.0216219			1.0609e-39	0.379832	0.806304
Q8IYD8	Fanconi anemia group M protein	NaN	NaN			0.0023939	1	1
P55209	Nucleosome assembly protein 1-like 1	0.0574155	0.00590291			5.8559e-12	0.553209	0.939572
Q9Y230	RuvB-like 2	-0.0429419	NaN			2.7689e-07	0.69489	1
B3KS98	Eukaryotic translation initiation factor 3 subunit H	NaN	NaN			1.7908e-05	1	1
P49753	Acyl-coenzyme A thioesterase 2, mitochondrial	0.0629506	0.0888201			1.0047e-10	0.515333	0.33238
B3KSH1	Eukaryotic translation initiation factor 3 subunit F	NaN	NaN			5.0992e-08	1	1
P09417	Dihydropteridine reductase	NaN	NaN			0.0021809	1	1
Q9UBT2	SUMO-activating enzyme subunit 2	-0.0139168	0.0258793			2.9178e-12	0.896756	0.770993
Q9Y5X1	Sorting nexin-9	-0.0432891	0.0411028			7.7617e-31	0.692572	0.649019
B3KXW5	AP-1 complex subunit gamma-1	NaN	NaN			3.1031e-08	1	1
P12081	Histidine--tRNA ligase, cytoplasmic	-0.110153	-0.0156513			1.0076e-18	0.317311	0.893961
B4DUT8	Calponin-2	-0.0107883	0.0302654			8.4693e-54	0.919177	0.735107
Q8N7V9	5-AMP-activated protein kinase subunit gamma-1	NaN	NaN			1.9255e-08	1	1
O60749	Sorting nexin-2	NaN	NaN			0.0024325	1	1
Q9P2J5	Leucine--tRNA ligase, cytoplasmic	0.0241777	0.0230425			1.0167e-44	0.80484	0.794474
Q9H2U2-2	Inorganic pyrophosphatase 2, mitochondrial	-0.198626	-0.211047			9.2501e-11	0.0718534	0.0539658
P48735	Isocitrate dehydrogenase [NADP], mitochondrial	-0.0582626	-0.192035			1.7602e-37	0.595578	0.0796753
B4DFQ6	Acyl-CoA synthetase family member 2, mitochondrial	NaN	NaN			0.036237	1	1
Q9NZU5	LIM and cysteine-rich domains protein 1	0.00719549	-0.032551			3.9403e-73	0.943898	0.773009
P13797	Plastin-3	0.0405417	-0.0184396			6.3493e-182	0.676407	0.873754
O75891	Cytosolic 10-formyltetrahydrofolate dehydrogenase	NaN	NaN			6.1142e-35	1	1
B4DGP8	Calnexin	0.0779266	-0.029971			3.5354e-128	0.420015	0.791198
P35222	Catenin beta-1	NaN	NaN			3.0896e-10	1	1
P09622	Dihydrolipoyl dehydrogenase, mitochondrial	0.0177795	-0.163397			2.4407e-22	0.856754	0.136313
P23219	Prostaglandin G/H synthase 1	NaN	NaN			9.2724e-24	1	1
P61201	COP9 signalosome complex subunit 2	NaN	NaN			7.7108e-05	1	1
P21980	Protein-glutamine gamma-glutamyltransferase 2	0.233152	0.153935			3.3766e-76	0.0154498	0.0947185
P61086	Ubiquitin-conjugating enzyme E2 K	0.283566	0.244644			3.7575e-17	0.00321632	0.00808496
O76021	Ribosomal L1 domain-containing protein 1	-0.131851	0.127237			8.8541e-07	0.231615	0.166568
P28331-2	NADH-ubiquinone oxidoreductase 75 kDa subunit, mitochondrial	-0.0613303	-0.0850529			3.999e-77	0.576496	0.441045
P20339	Ras-related protein Rab-5A	-0.0849457	0.00374607			4.8932e-35	0.440079	0.958078
Q9UNH7	Sorting nexin-6	NaN	NaN			0.00018357	1	1
O75390	Citrate synthase, mitochondrial	-0.0124463	-0.028175			1.5989e-24	0.907286	0.803928
P52895	Aldo-keto reductase family 1 member C2	-0.165887	-0.0014001			1.4684e-21	0.132582	0.998036
P42892	Endothelin-converting enzyme 1	NaN	0.260989			1.5398e-06	1	0.00473334
P30626	Sorcin	NaN	NaN			0.00013433	1	1
J3KTA4	Probable ATP-dependent RNA helicase DDX5	0.0556121	0.0297002			1.9816e-59	0.565838	0.7397
Q01130	Serine/arginine-rich splicing factor 2	NaN	-0.0347366			6.277e-09	1	0.757698
B4DNJ6	Serine-threonine kinase receptor-associated protein	-0.0638313	0.0247452			3.6815e-20	0.561155	0.780356
Q9NZN4	EH domain-containing protein 2	-0.0883928	0.0506061			1.8055e-24	0.421842	0.577162
Q15185	Prostaglandin E synthase 3	-0.0889605	-0.149297			7.9937e-42	0.418881	0.173762
F8VQ10	Spliceosome RNA helicase DDX39B	0.207622	0.222186			4.8686e-13	0.0310836	0.0161063
P40227	T-complex protein 1 subunit zeta	0.00834347	0.00460933			3.3561e-104	0.934394	0.950668
Q99536	Synaptic vesicle membrane protein VAT-1 homolog	-0.209161	-0.162089			2.6708e-185	0.058051	0.1395
O95249	Golgi SNAP receptor complex member 1	NaN	NaN			0.0012638	1	1
P52209	6-phosphogluconate dehydrogenase, decarboxylating	-0.00176114	0.0504668			1.3486e-207	0.984171	0.578188
P62191	26S protease regulatory subunit 4	0.1956	-0.000259717			1.4373e-84	0.0422658	0.992501
Q9Y6E0	Serine/threonine-protein kinase 24	NaN	0.0261627			1.2477e-07	1	0.768659
B4DR87	Procollagen-lysine,2-oxoglutarate 5-dioxygenase 1	0.165687	0.161064			3.6943e-13	0.0855008	0.0804927
Q8NCA5	Protein FAM98A	0.00115371	0.117828			5.2044e-08	0.994015	0.199869
P20073	Annexin A7	NaN	NaN			3.6607e-17	1	1
Q12841	Follistatin-related protein 1	NaN	NaN			0.0011776	1	1
P40121	Macrophage-capping protein	0.0357646	0.0455827			2.473e-20	0.713126	0.614682
O75822	Eukaryotic translation initiation factor 3 subunit J	-0.0140625	-0.0817817			2.4773e-09	0.895714	0.459058
P49368	T-complex protein 1 subunit gamma	0.154713	0.107688			3.1393e-42	0.1084	0.240935
P0CG48	Polyubiquitin-C	0.0779266	0.0176369			4.8775e-223	0.420015	0.839717
P50995	Annexin A11	-0.144536	-0.0616916			1.6792e-11	0.189883	0.578236
P09110	3-ketoacyl-CoA thiolase, peroxisomal	NaN	NaN			2.1239e-50	1	1
O15371	Eukaryotic translation initiation factor 3 subunit D	-0.0832635	0.161544			3.2821e-05	0.449142	0.0795994
Q16822	Phosphoenolpyruvate carboxykinase [GTP], mitochondrial	NaN	NaN			1.0117e-06	1	1
P47897	Glutamine--tRNA ligase	0.0060466	0.0521377			2.7266e-18	0.953417	0.565942
P40616	ADP-ribosylation factor-like protein 1	-0.0652193	0.00963388			1.72e-18	0.552728	0.907642
O95816	BAG family molecular chaperone regulator 2	NaN	NaN			1.1215e-32	1	1
B4DXJ1	Protein SEC13 homolog	NaN	NaN			1.551e-192	1	1
O15523	ATP-dependent RNA helicase DDX3Y	NaN	NaN			1.4493e-24	1	1
P07910	Heterogeneous nuclear ribonucleoproteins C1/C2	-0.0285282	-0.287057			4.6819e-30	0.793408	0.00866698
B4DYH1	Heat shock protein 105 kDa	0.0234683	-0.0660951			2.2106e-20	0.810559	0.550915
F6S8M0	N-acetylglucosamine-6-sulfatase	0.109026	-0.000591656			1.5415e-31	0.258469	0.995355
O43237	Cytoplasmic dynein 1 light intermediate chain 2	NaN	NaN			0.0016646	1	1
P29401-2	Transketolase	-0.0861397	-0.0758089			0	0.433711	0.492986
B4E040	Ras-related protein Ral-B	-0.0534549	-0.105892			8.104e-54	0.626049	0.336177
O00410-3	Importin-5	-0.0200771	-0.091556			1.6103e-129	0.852863	0.406464
Q9UJZ1	Stomatin-like protein 2	0.207893	-0.00820338			2.6643e-06	0.0308644	0.948239
P84103	Serine/arginine-rich splicing factor 3	NaN	NaN			0.0007706	1	1
P13473-3	Lysosome-associated membrane glycoprotein 2	NaN	NaN			0.00018555	1	1
P55084	Trifunctional enzyme subunit beta, mitochondrial	-0.126297	-0.203369			1.6224e-22	0.2518	0.0633648
Q15084-2	Protein disulfide-isomerase A6	0.0684644	0.0633648			5.6967e-48	0.478987	0.487041
B5MDF5	GTP-binding nuclear protein Ran	0.0422241	0.0997664			9.1392e-72	0.663651	0.276908
B7TY16		0.0213375	0.00705191			0	0.827793	0.929726
P40123	Adenylyl cyclase-associated protein 2	NaN	NaN			0.00087546	1	1
P38606	V-type proton ATPase catalytic subunit A	0.00158601	-0.0871356			1.3049e-90	0.990426	0.42979
Q96A65	Exocyst complex component 4	NaN	NaN			0.0014994	1	1
Q9HC38	Glyoxalase domain-containing protein 4	-0.177575	0.0153032			0.00040537	0.107467	0.859425
P20810-6	Calpastatin	-0.0327723	0.0895326			1.8685e-05	0.763974	0.328565
Q9BUJ2	Heterogeneous nuclear ribonucleoprotein U-like protein 1	NaN	-0.10022			5.3316e-07	1	0.362994
O60711-2	Leupaxin	NaN	NaN			8.4416e-07	1	1
B7Z5Z2	Ras-related protein R-Ras2	-0.190915	-0.0397552			5.5834e-05	0.0835741	0.722905
Q9NUJ1	Abhydrolase domain-containing protein 10, mitochondrial	NaN	-0.258977			6.0073e-06	1	0.0179265
Q16698	2,4-dienoyl-CoA reductase, mitochondrial	-0.124	-0.138235			5.8125e-29	0.260497	0.208151
O15305	Phosphomannomutase 2	0.148218	0.190552			6.4149e-10	0.124086	0.0388662
P42785-2	Lysosomal Pro-X carboxypeptidase	-0.29161	-0.300342			2.3604e-19	0.00826922	0.00601661
P61289-2	Proteasome activator complex subunit 3	NaN	NaN			5.5482e-05	1	1
P62820	Ras-related protein Rab-1A	0.049352	0.0342158			4.3914e-137	0.610717	0.70327
B7ZA04	Cytoplasmic dynein 1 intermediate chain 2	-0.126549	-0.00356789			8.4995e-40	0.250858	0.982158
P56537	Eukaryotic translation initiation factor 6	NaN	NaN			1.9459e-21	1	1
D6REX3	Protein transport protein Sec31A	0.0699771	0.0258793			5.7875e-66	0.469266	0.770993
O00116	Alkyldihydroxyacetonephosphate synthase, peroxisomal	NaN	NaN			0.0021053	1	1
Q96F85	CB1 cannabinoid receptor-interacting protein 1	NaN	NaN			0.0019027	1	1
P06454	Prothymosin alpha	NaN	NaN			6.1406e-12	1	1
Q15370-2	Transcription elongation factor B polypeptide 2	0.094301	0.063263			1.1641e-05	0.328675	0.487729
Q16891	Mitochondrial inner membrane protein	-0.0590439	-0.11143			2.8202e-80	0.590691	0.311259
C9IZE4	26S proteasome non-ATPase regulatory subunit 6	NaN	NaN			0.00021277	1	1
O60888-2	Protein CutA	0.0858326	NaN			4.6437e-08	0.374183	1
C9IZQ1	Translocon-associated protein subunit alpha	-0.0226541	0.0176369			1.9511e-22	0.834628	0.839717
O43324	Eukaryotic translation elongation factor 1 epsilon-1	0.0578315	0.115832			5.847e-31	0.550316	0.207518
Q9H4M9	EH domain-containing protein 1	0.0107799	-0.0340717			9.9316e-25	0.914256	0.762347
C9JCU7	DNA-directed RNA polymerases I, II, and III subunit RPABC3	-0.327873	NaN			0.00022426	0.00298965	1
Q02218	2-oxoglutarate dehydrogenase, mitochondrial	NaN	NaN			0.0017761	1	1
P61513	60S ribosomal protein L37a	NaN	NaN			4.2331e-06	1	1
F8WA42	Sulfatase-modifying factor 2	NaN	NaN			0.00065533	1	1
Q16576-2	Histone-binding protein RBBP4	NaN	NaN			0.00016148	1	1
P08865	40S ribosomal protein SA	-0.0264843	0.0461418			6.9708e-33	0.807691	0.610453
Q3ZCM7	Tubulin beta-8 chain	NaN	NaN			1.161e-07	1	1
C9JNU6	HIG1 domain family member 1A	NaN	NaN			2.4987e-06	1	1
O75431	Metaxin-2	-0.0821024	-0.075444			2.1625e-44	0.455457	0.495102
H0YKD8	60S ribosomal protein L28	0.0787465	0.0932897			7.379e-09	0.415114	0.308917
Q13356-2	Peptidyl-prolyl cis-trans isomerase-like 2	NaN	NaN			0.001994	1	1
P99999	Cytochrome c	-0.102326	0.0554733			2.6365e-60	0.352773	0.541873
Q68CZ2	Tensin-3	NaN	NaN			6.0933e-14	1	1
P43487	Ran-specific GTPase-activating protein	0.0199154	0.123534			1.6356e-18	0.839342	0.179139
Q92734	Protein TFG	NaN	-0.0696396			0.0054011	1	0.529395
P22694-2	cAMP-dependent protein kinase catalytic subunit alpha	-0.147298	0.128557			4.4859e-08	0.181583	0.16225
P58546	Myotrophin	0.124017	0.0836559			2.1284e-71	0.198441	0.360884
C9JME2	FERM, RhoGEF and pleckstrin domain-containing protein 1	NaN	NaN			0.00087571	1	1
P83731	60S ribosomal protein L24	0.195852	-0.0880487			8.7349e-07	0.0420005	0.424909
O75718	Cartilage-associated protein	0.0970713	0.0102069			7.46e-09	0.314601	0.90275
Q13308-6	Inactive tyrosine-protein kinase 7	-0.0973784	-0.0215554			1.5575e-07	0.376434	0.851272
Q3SYG4	Protein PTHB1	0.0216219	0.0413831			0.0010931	0.825488	0.646847
F8WAR4	Coiled-coil-helix-coiled-coil-helix domain-containing protein 3, mitochondrial	-0.150881	-0.139268			1.2421e-11	0.171218	0.204747
C9JSL2	Presequence protease, mitochondrial	0.0982795	-0.203732			8.9608e-06	0.308589	0.0628917
P08962	CD63 antigen	0.202512	-0.0875494			1.3462e-06	0.0354814	0.427575
Q96GG9	DCN1-like protein 1	0.303342	0.157655			0.0021245	0.00162124	0.0870623
Q9Y2D5-4	A-kinase anchor protein 2	NaN	NaN			1.8776e-21	1	1
P61586	Transforming protein RhoA	-0.0244725	-0.0222145			4.3484e-17	0.821813	0.84653
Q16563-2		NaN	NaN			0.00027203	1	1
O15145	Actin-related protein 2/3 complex subunit 3	0.0268709	-0.0148202			5.4685e-22	0.783229	0.899998
O60716	Catenin delta-1	0.234133	0.16633			1.5132e-06	0.0150209	0.0711397
Q04837	Single-stranded DNA-binding protein, mitochondrial	NaN	NaN			6.2675e-33	1	1
P30038	Delta-1-pyrroline-5-carboxylate dehydrogenase, mitochondrial	0.150968	0.126709			7.1261e-08	0.117241	0.16832
E9PFM1	Eukaryotic translation initiation factor 4 gamma 1	0.0615688	-0.0466792			3.8437e-12	0.524661	0.675842
D3DQV9	Eukaryotic translation initiation factor 4 gamma 2	-0.00889998	0.138683			5.0625e-17	0.932743	0.131897
P09914	Interferon-induced protein with tetratricopeptide repeats 1	NaN	NaN			2.6097e-36	1	1
F8W727	60S ribosomal protein L32	0.038998	-0.0237251			6.2346e-05	0.688194	0.835686
D6RB78	PDZ and LIM domain protein 5	NaN	NaN			8.8722e-07	1	1
E9PF82	Calcium/calmodulin-dependent protein kinase type II subunit delta	0.0426443	-0.0817512			7.7499e-96	0.66048	0.459228
D6R956	Ubiquitin carboxyl-terminal hydrolase isozyme L1	0.154842	0.300768			4.4829e-19	0.108103	0.00114072
Q99729-2	Heterogeneous nuclear ribonucleoprotein A/B	0.037593	-0.0242084			3.4323e-15	0.698988	0.832222
G8JLB6	Heterogeneous nuclear ribonucleoprotein H	0.128821	0.0756011			5.611e-09	0.181548	0.408304
Q9BUT1	3-hydroxybutyrate dehydrogenase type 2	0.15456	-0.102162			1.3321e-32	0.108751	0.353668
Q14103	Heterogeneous nuclear ribonucleoprotein D0	0.0136409	-0.0152575			1.4395e-51	0.890681	0.89682
P32969	60S ribosomal protein L9	0.0606008	0.00345838			6.8719e-103	0.531247	0.960548
D6RFN0	COP9 signalosome complex subunit 4	NaN	NaN			1.7953e-07	1	1
P06730-2	Eukaryotic translation initiation factor 4E	-0.0521618	0.19774			5.7097e-18	0.634358	0.0321083
Q9Y6G5	COMM domain-containing protein 10	NaN	NaN			0.00023564	1	1
P49773	Histidine triad nucleotide-binding protein 1	0.0160683	0.0342158			0.00015986	0.870753	0.70327
P62266	40S ribosomal protein S23	NaN	NaN			0.00019282	1	1
Q9Y6B6	GTP-binding protein SAR1b	0.0888201	0.0174944			1.6604e-24	0.357702	0.840918
D6RER5	Septin-11	-0.127605	-0.0456697			0	0.24694	0.682631
E9PF86	Phosphoacetylglucosamine mutase	-0.0192143	0.0402613			6.1145e-13	0.858987	0.655556
D6W5Y5	Cold-inducible RNA-binding protein	-0.141621	0.0230425			3.6916e-86	0.198945	0.794474
P32322	Pyrroline-5-carboxylate reductase 1, mitochondrial	0.192068	NaN			4.9835e-15	0.0461364	1
E5KLJ5	Dynamin-like 120 kDa protein, mitochondrial	-0.308484	NaN			6.1525e-11	0.00521469	1
Q8WVJ2	NudC domain-containing protein 2	NaN	NaN			0.002998	1	1
P33991	DNA replication licensing factor MCM4	NaN	NaN			0.00246	1	1
Q93045-2	Stathmin-2	0.0969364	0.0526709			9.1496e-11	0.315277	0.56206
Q15369	Transcription elongation factor B polypeptide 1	0.0786098	0.100709			0.00063527	0.415929	0.272448
O94905	Erlin-2	NaN	-0.156804			4.5908e-15	1	0.152965
P61254	60S ribosomal protein L26	-0.0902192	0.0177795			1.3416e-12	0.412361	0.838517
O00203	AP-3 complex subunit beta-1	NaN	NaN			2.7121e-09	1	1
E7ETB3	Aspartyl aminopeptidase	NaN	NaN			0.003004	1	1
Q13510-2	Acid ceramidase	NaN	NaN			6.8806e-05	1	1
G3V3D1	Epididymal secretory protein E1	NaN	NaN			1.5403e-07	1	1
P21964	Catechol O-methyltransferase	0.0210533	-0.120122			5.3364e-21	0.830098	0.274667
Q9P0K7-2	Ankycorbin	-0.232294	-0.141542			1.2856e-54	0.0353348	0.197391
P28290	Sperm-specific antigen 2	-0.0652546	NaN			0.0044635	0.552514	1
E7ENU4	Double-stranded RNA-specific adenosine deaminase	0.0362527	0.0870554			1.6692e-10	0.709343	0.341952
P48643	T-complex protein 1 subunit epsilon	0.00863037	0.015212			2.0602e-107	0.93202	0.860196
P16070	CD44 antigen	0.0167816	-0.00280156			2.1222e-15	0.864912	0.987771
Q16181	Septin-7	-0.0681203	-0.0544223			6.7095e-88	0.535317	0.62468
Q16666	Gamma-interferon-inducible protein 16	-0.132926	-0.107608			3.0844e-09	0.227843	0.328323
E7EPT4	NADH dehydrogenase [ubiquinone] flavoprotein 2, mitochondrial	0.00504059	0.115566			1.0713e-10	0.961757	0.208555
E7EQ34	Golgi SNAP receptor complex member 2	NaN	NaN			1.4024e-05	1	1
Q15363	Transmembrane emp24 domain-containing protein 2	-0.0341603	-0.115551			1.9239e-70	0.754419	0.293529
O15347	High mobility group protein B3	NaN	NaN			0.001321	1	1
P11940	Polyadenylate-binding protein 1	0.0677764	0.0646069			7.8179e-15	0.483445	0.478692
O95340-2	Bifunctional 3-phosphoadenosine 5-phosphosulfate synthase 2	0.0705267	0.184545			1.9384e-05	0.465762	0.0454063
P62847-4	40S ribosomal protein S24	0.040682	0.0268709			1.5646e-09	0.67534	0.762834
E7EU23	Rab GDP dissociation inhibitor beta	-0.0254119	-0.0218483			3.5647e-121	0.815211	0.849164
P05091	Aldehyde dehydrogenase, mitochondrial	0.0754641	0.0788831			5.8855e-16	0.434937	0.38855
P78527	DNA-dependent protein kinase catalytic subunit	-0.0525658	-0.0406304			1.9507e-12	0.631758	0.716894
E7EVA0	Microtubule-associated protein	-0.11915	-0.000115405			6.1077e-71	0.279537	0.99126
E7EWA4	Cytoplasmic FMR1-interacting protein 2	0.245754	0.056647			1.0309e-09	0.0106861	0.533526
Q5VV67	Peroxisome proliferator-activated receptor gamma coactivator-related protein 1	NaN	NaN			4.0384e-05	1	1
E7EVH7	Kinesin light chain 1	-0.0448657	-0.143229			9.26e-18	0.682081	0.192058
Q9UM54	Unconventional myosin-VI	-0.0460271	-0.0212186			1.4444e-05	0.674393	0.853696
P51659-2	Peroxisomal multifunctional enzyme type 2	-0.0523862	-0.112397			1.0811e-09	0.632913	0.307037
P51991	Heterogeneous nuclear ribonucleoprotein A3	0.0343565	-0.0284105			8.2923e-75	0.724082	0.802256
E7EWS7	Ubiquitin-conjugating enzyme E2 L3	0.0618453	0.0103502			2.9937e-35	0.522787	0.901527
E9PF49	NADH dehydrogenase [ubiquinone] 1 beta subcomplex subunit 9	NaN	NaN			1.0047e-16	1	1
Q9BTU6	Phosphatidylinositol 4-kinase type 2-alpha	NaN	NaN			2.3887e-05	1	1
E9PAV3	Nascent polypeptide-associated complex subunit alpha	0.159113	0.0594937			3.996e-138	0.0986955	0.513558
E9PB61	THO complex subunit 4	NaN	NaN			1.1297e-07	1	1
P22234-2	Multifunctional protein ADE2	0.0827026	0.304394			8.028e-12	0.391946	0.000993434
O94855-2	Protein transport protein Sec24D	0.0321009	0.121281			6.92e-09	0.741751	0.187125
P14324	Farnesyl pyrophosphate synthase	0.111031	-0.00304731			9.5902e-15	0.249781	0.985971
O43795	Unconventional myosin-Ib	-0.224014	-0.114644			2.6527e-87	0.042395	0.297369
P02751-15	Fibronectin	0.0385766	0.23131			9.7357e-05	0.691425	0.0122517
E9PEB5	Far upstream element-binding protein 1	0.147828	0.263876			4.0322e-20	0.125083	0.00429354
P10515	Dihydrolipoyllysine-residue acetyltransferase component of pyruvate dehydrogenase complex, mitochondrial	0.0965318	0.00690831			1.0837e-09	0.317311	0.930956
E9PEQ4	Dynamin-2	-0.0878253	-0.0270427			3.5942e-23	0.424813	0.81198
Q16836-2	Hydroxyacyl-coenzyme A dehydrogenase, mitochondrial	-0.118633	-0.229907			3.4928e-35	0.281621	0.0357067
O95876	WD repeat-containing and planar cell polarity effector protein fritz homolog	-0.00368358	0.101516			0.001557	0.970307	0.268666
P05455	Lupus La protein	0.184979	0.154972			1.6636e-67	0.054811	0.0925318
H3BP20	Beta-hexosaminidase subunit alpha	-0.156193	-0.0971778			1.5948e-30	0.156678	0.377916
Q04446	1,4-alpha-glucan-branching enzyme	-0.149281	-0.0431553			4.5904e-08	0.175792	0.69965
P30048	Thioredoxin-dependent peroxide reductase, mitochondrial	-0.0424865	-0.0738335			1.3167e-16	0.697935	0.504496
E9PI68	Signal peptidase complex subunit 2	NaN	NaN			1.6499e-07	1	1
E9PNQ8	Thy-1 membrane glycoprotein	0.016639	-0.147857			5.2857e-08	0.86608	0.17798
Q9P000	COMM domain-containing protein 9	-0.0808353	-0.15457			3.0571e-19	0.462407	0.158945
P62917	60S ribosomal protein L8	0.102457	0.0557509			3.2105e-36	0.288393	0.539893
Q14444	Caprin-1	0.0819718	0.190804			1.2355e-10	0.396165	0.0386095
Q9H0U4	Ras-related protein Rab-1B	0.0889556	0.0339339			4.5481e-108	0.356966	0.705525
Q8WWI1	LIM domain only protein 7	0.00705191	-0.0234787			2.9334e-21	0.945087	0.837453
P55786	Puromycin-sensitive aminopeptidase	-0.00429115	-0.0191265			4.2905e-39	0.965927	0.868788
E9PLQ8		NaN	NaN			5.1796e-10	1	1
G5E9Q2	Cold shock domain-containing protein E1	-0.0961904	-0.0646308			1.0076e-07	0.382259	0.559929
P17980	26S protease regulatory subunit 6A	-0.111617	0.0794293			8.8663e-28	0.310944	0.38532
E9PN11	Rho-related GTP-binding protein RhoC	0.0220482	-0.0171104			7.9477e-47	0.822035	0.883377
O75964	ATP synthase subunit g, mitochondrial	-0.159863	-0.171531			8.2337e-12	0.147192	0.117739
E9PR17	CD59 glycoprotein	NaN	NaN			1.1642e-08	1	1
P21291	Cysteine and glycine-rich protein 1	-0.127116	0.104068			4.1477e-40	0.248748	0.256942
P23396	40S ribosomal protein S3	-0.0214529	-0.0116026			2.6464e-20	0.843117	0.923421
E9PQQ4		NaN	NaN			1.0052e-160	1	1
E9PQY2	Prefoldin subunit 4	NaN	NaN			5.1891e-19	1	1
E9PRY8	Elongation factor 1-delta	-0.0176799	0.00791302			1.5492e-24	0.869897	0.922354
Q13126-2	S-methyl-5-thioadenosine phosphorylase	NaN	NaN			0.00036237	1	1
G8JLL9	Myosin-14	-0.0459675	-0.073454			2.2441e-08	0.674787	0.506724
O00764	Pyridoxal kinase	0.0688772	-0.0465336			6.7908e-42	0.476324	0.67682
P42766	60S ribosomal protein L35	0.033652	0.0471196			4.8669e-09	0.729585	0.603089
P00813	Adenosine deaminase	NaN	NaN			2.7037e-07	1	1
Q9NRV9	Heme-binding protein 1	NaN	NaN			2.5609e-07	1	1
Q9Y3B8	Oligoribonuclease, mitochondrial	NaN	NaN			0.00086175	1	1
P25786-2	Proteasome subunit alpha type-1	-0.0267047	0.0156403			0.00012259	0.806148	0.856572
Q6IAA8	Ragulator complex protein LAMTOR1	NaN	NaN			0.00069374	1	1
Q13740	CD166 antigen	-0.0608035	-0.159928			2.1871e-38	0.579752	0.144892
Q9UBW8	COP9 signalosome complex subunit 7a	NaN	NaN			0.00072591	1	1
P61803	Dolichyl-diphosphooligosaccharide--protein glycosyltransferase subunit DAD1	NaN	NaN			3.1728e-43	1	1
P09486	SPARC	NaN	NaN			2.0022e-05	1	1
J3KPX7	Prohibitin-2	-0.0992008	-0.181804			3.5212e-12	0.367607	0.0971872
J3KR44	Ubiquitin thioesterase OTUB1	0.0203421	-0.146132			2.1042e-71	0.835873	0.183135
O60763-2	General vesicular transport factor p115	0.0313951	0.100574			2.5221e-107	0.747307	0.273082
P08195-4	4F2 cell-surface antigen heavy chain	0.00719549	0.0579701			1.84e-47	0.943898	0.524197
Q9H0R8-2	Gamma-aminobutyric acid receptor-associated protein	-0.0224217	-0.113223			0.0049915	0.836269	0.303459
Q8IXL7	Methionine-R-sulfoxide reductase B3	NaN	NaN			0.0031945	1	1
J3KNQ4	Alpha-parvin	0.0776532	-0.142544			1.2279e-50	0.421657	0.194209
F5H1Y4	Golgi-associated PDZ and coiled-coil motif-containing protein	-0.016119	-0.130966			0.00030725	0.881022	0.233286
F5H2S7	Dynactin subunit 2	-0.156124	-0.046042			4.6563e-70	0.156862	0.680125
F5H6H0	High mobility group protein HMGI-C	NaN	NaN			6.1675e-10	1	1
F5H2F4	C-1-tetrahydrofolate synthase, cytoplasmic	0.0450235	0.00834347			2.936e-61	0.642642	0.918671
Q15436	Protein transport protein Sec23A	-0.00830491	0.135535			1.2978e-42	0.937022	0.140823
F5H3I5	CDK5 regulatory subunit-associated protein 3	NaN	NaN			0.00051264	1	1
Q13283	Ras GTPase-activating protein-binding protein 1	NaN	NaN			1.9195e-18	1	1
Q9Y2Z0	Suppressor of G2 allele of SKP1 homolog	0.314523	NaN			0.00053387	0.00108158	1
F5H5D3	Tubulin alpha-1C chain	-0.0463548	-0.0155492			0	0.672229	0.894702
Q12797	Aspartyl/asparaginyl beta-hydroxylase	-0.00932098	-0.110059			1.0979e-85	0.929717	0.317311
O00159	Unconventional myosin-Ic	-0.0197406	-0.0292788			6.316e-86	0.85525	0.796098
Q6DD88	Atlastin-3	0.0567222	-0.0971469			7.4345e-196	0.558048	0.37807
Q96A72	Protein mago nashi homolog 2	NaN	0.0295589			2.9699e-09	1	0.740851
Q96BJ3	Axin interactor, dorsalization-associated protein	NaN	NaN			0.001253	1	1
F5H740	Voltage-dependent anion-selective channel protein 3	0.128029	NaN			4.9191e-12	0.184257	1
O95197	Reticulon-3	NaN	NaN			0.00012386	1	1
P60981	Destrin	0.0603242	0.0630888			1.6341e-47	0.533136	0.488907
Q9NSE4	Isoleucine--tRNA ligase, mitochondrial	-0.127666	-0.134762			9.0461e-16	0.246714	0.219904
F6U211	40S ribosomal protein S10	0.0144981	-0.0123009			5.3812e-06	0.883635	0.918331
P06576	ATP synthase subunit beta, mitochondrial	-0.074593	-0.0949726			1.5384e-224	0.497492	0.388964
Q9UHB6	LIM domain and actin-binding protein 1	0.081067	0.207518			1.0871e-22	0.401428	0.0245486
Q99700	Ataxin-2	NaN	NaN			0.0024887	1	1
F8VW96	Cysteine and glycine-rich protein 2	NaN	NaN			5.3568e-05	1	1
Q9UI09	NADH dehydrogenase [ubiquinone] 1 alpha subcomplex subunit 12	NaN	NaN			0.00093861	1	1
Q9BZF1	Oxysterol-binding protein-related protein 8	NaN	NaN			0.0012879	1	1
Q12792-3	Twinfilin-1	0.0793168	0.0227584			1.7955e-20	0.411725	0.796835
P09651	Heterogeneous nuclear ribonucleoprotein A1	0.0318186	-0.0151263			5.954e-73	0.743971	0.897774
F8VVA7	Coatomer subunit zeta-1	0.0275787	0.0467006			7.5258e-15	0.777577	0.60624
Q9UQ80	Proliferation-associated protein 2G4	0.0920721	-0.017826			8.1964e-127	0.34029	0.878195
O43583	Density-regulated protein	NaN	NaN			0.0017795	1	1
P07437	Tubulin beta chain	0.0130691	-0.0241644			0	0.895386	0.832537
F8VXU5	Vacuolar protein sorting-associated protein 29	0.159371	0.0475383			0.00020165	0.0981481	0.599948
Q9UJX3	Anaphase-promoting complex subunit 7	NaN	NaN			0.027304	1	1
O14974	Protein phosphatase 1 regulatory subunit 12A	0.115433	0.131326			2.0584e-53	0.23143	0.15347
P54819	Adenylate kinase 2, mitochondrial	-0.00316296	-0.0086387			1.1251e-17	0.974061	0.945057
B7Z6Z4	Myosin light polypeptide 6	0.037312	0.033652			1.6296e-263	0.701154	0.707783
Q01082	Spectrin beta chain, brain 1	NaN	0.0666747			3.8232e-05	1	0.464968
P49915	GMP synthase [glutamine-hydrolyzing]	0.122076	0.0538064			3.3419e-08	0.20558	0.553836
P27635	60S ribosomal protein L10	0.0687396	-0.0204261			7.0235e-18	0.477211	0.859407
Q96A26	Protein FAM162A	NaN	NaN			0.00019883	1	1
Q9UMY4	Sorting nexin-12	0.0122111	-0.0187172			5.7519e-05	0.902453	0.871747
P20591	Interferon-induced GTP-binding protein Mx1	NaN	NaN			8.5146e-165	1	1
Q96IU4	Abhydrolase domain-containing protein 14B	0.054779	0.225275			1.6433e-20	0.571718	0.0146961
O95456	Proteasome assembly chaperone 1	-0.187395	NaN			6.9511e-08	0.0894162	1
O43493	Trans-Golgi network integral membrane protein 2	-0.154763	-0.108939			3.9481e-40	0.160498	0.322315
P54709	Sodium/potassium-transporting ATPase subunit beta-3	NaN	NaN			0.0010262	1	1
P59998-3	Actin-related protein 2/3 complex subunit 4	0.0727232	0.00317045			7.7088e-08	0.451901	0.963021
Q8N163	DBIRD complex subunit KIAA1967	0.0436244	-0.07514			9.291e-16	0.653108	0.496868
Q9UI12	V-type proton ATPase subunit H	NaN	NaN			1.1995e-24	1	1
G3V180	Dipeptidyl peptidase 3	-0.0993089	-0.0512049			4.4122e-17	0.367087	0.645738
P02794	Ferritin heavy chain	0.268434	0.117562			1.243e-19	0.00529025	0.200876
Q9UHB9	Signal recognition particle 68 kDa protein	NaN	NaN			1.1295e-05	1	1
Q71U36	Tubulin alpha-1A chain	0.0395326	0.0900404			5.6189e-282	0.684104	0.325863
J3QQ67	60S ribosomal protein L18	0.107554	0.0265876			7.8522e-21	0.264981	0.765162
Q5JPI9	Methyltransferase-like protein 10	NaN	NaN			0.00054381	1	1
P52630	Signal transducer and activator of transcription 2	NaN	NaN			0.0021829	1	1
P84090	Enhancer of rudimentary homolog	-0.0999737	-0.0701484			6.1195e-14	0.363902	0.526341
G3V5Z7	Proteasome subunit alpha type	0.0164963	-0.00410306			4.3257e-13	0.867247	0.978239
G3V2F7	Ubiquitin-conjugating enzyme E2 variant 1	0.248292	NaN			9.1779e-13	0.00990273	1
Q8N806	Putative E3 ubiquitin-protein ligase UBR7	NaN	NaN			0.00047781	1	1
P49755	Transmembrane emp24 domain-containing protein 10	0.0241777	-0.000822569			1.4979e-35	0.80484	0.99734
P27695	DNA-(apurinic or apyrimidinic site) lyase	0.0169242	-0.012519			4.5026e-49	0.863745	0.916742
Q8WVM8	Sec1 family domain-containing protein 1	NaN	NaN			0.00014094	1	1
P05198	Eukaryotic translation initiation factor 2 subunit 1	-0.00145786	-0.00498725			1.7343e-05	0.986359	0.971766
Q96EK6	Glucosamine 6-phosphate N-acetyltransferase	0.209391	0.119423			2.045e-18	0.0296746	0.193907
P25788	Proteasome subunit alpha type-3	-0.0368959	0.0674259			0.00031363	0.735699	0.460037
G3XAD8	Stress-induced-phosphoprotein 1	0.00863037	0.0568609			1.8517e-44	0.93202	0.532013
G5E9M5	Interleukin enhancer-binding factor 3	0.040121	0.00733906			6.1683e-83	0.679612	0.927267
P51553	Isocitrate dehydrogenase [NAD] subunit gamma, mitochondrial	NaN	NaN			0.0060419	1	1
P30101	Protein disulfide-isomerase A3	0.0434844	-0.00183338			0	0.654159	0.994862
Q9NQW7-3	Xaa-Pro aminopeptidase 1	-0.199686	0.014641			1.5133e-06	0.070353	0.865033
O00429-6	Dynamin-1-like protein	-0.0461612	0.00848693			5.9396e-10	0.673507	0.917444
P40763	Signal transducer and activator of transcription 3	NaN	-0.16469			2.8631e-11	1	0.133217
G8JLJ4	Phostensin	NaN	NaN			1.4333e-08	1	1
H0Y449	Nuclease-sensitive element-binding protein 1	0.0728604	-0.00769564			1.2017e-103	0.451043	0.95195
P12268	Inosine-5-monophosphate dehydrogenase 2	0.0415233	0.187641			2.4413e-17	0.668953	0.0419277
Q9HDC9	Adipocyte plasma membrane-associated protein	0.122474	-0.0618573			2.6801e-08	0.204101	0.577196
P30405	Peptidyl-prolyl cis-trans isomerase F, mitochondrial	NaN	NaN			0.00044568	1	1
P38159	RNA-binding motif protein, X chromosome	-0.0528856	-0.121157			3.0547e-10	0.629702	0.270512
H0Y7A7	Calmodulin	-0.0578421	-0.00756511			3.489e-49	0.598216	0.952905
P41279	Mitogen-activated protein kinase kinase kinase 8	NaN	NaN			0.0012372	1	1
O43181	NADH dehydrogenase [ubiquinone] iron-sulfur protein 4, mitochondrial	NaN	NaN			0.0026728	1	1
Q9H6X2	Anthrax toxin receptor 1	NaN	NaN			4.6424e-05	1	1
Q7Z4H8	KDEL motif-containing protein 2	NaN	NaN			0.0021643	1	1
P0C0S8	Histone H2A type 1	NaN	NaN			2.1174e-45	1	1
Q8NE71	ATP-binding cassette sub-family F member 1	NaN	NaN			1.6634e-05	1	1
P08648	Integrin alpha-5	-0.111944	NaN			2.8906e-05	0.309534	1
P28074	Proteasome subunit beta type-5	0.098689	-0.0288667			7.8646e-06	0.306569	0.799019
P13804	Electron transfer flavoprotein subunit alpha, mitochondrial	0.0962619	-0.164933			2.4911e-58	0.318672	0.132642
P33316	Deoxyuridine 5-triphosphate nucleotidohydrolase, mitochondrial	NaN	NaN			9.1265e-05	1	1
H0YNV5		NaN	NaN			0.02061	1	1
Q9NYL9	Tropomodulin-3	NaN	-0.0171385			7.785e-12	1	0.883174
Q9GZS3	WD repeat-containing protein 61	NaN	NaN			5.8612e-11	1	1
P25789	Proteasome subunit alpha type-4	-0.0793865	0.0102069			3.1007e-15	0.470424	0.90275
P37108	Signal recognition particle 14 kDa protein	0.0959919	0.256286			1.0164e-06	0.320037	0.00553783
Q9UL46	Proteasome activator complex subunit 2	0.0213375	0.125783			1.0285e-21	0.827793	0.171421
Q96TC7	Regulator of microtubule dynamics protein 3	-0.136553	0.0122111			1.0894e-09	0.215444	0.88567
Q9Y4G6	Talin-2	NaN	NaN			3.6959e-26	1	1
P39687	Acidic leucine-rich nuclear phosphoprotein 32 family member A	0.121281	-0.0632434			2.4277e-06	0.20856	0.568536
H3BLZ8	Probable ATP-dependent RNA helicase DDX17	NaN	NaN			9.7994e-46	1	1
H3BN98	ADP-ribosylation factor-like protein 6-interacting protein 1	NaN	NaN			1.1642e-16	1	1
O43809	Cleavage and polyadenylation specificity factor subunit 5	-0.0430215	NaN			2.96e-11	0.694358	1
Q92804	TATA-binding protein-associated factor 2N	-0.0777413	0.0543624			4.4532e-23	0.479622	0.549832
O96000	NADH dehydrogenase [ubiquinone] 1 beta subcomplex subunit 10	NaN	NaN			7.3334e-05	1	1
Q9BTE1	Dynactin subunit 5	-0.101908	0.092351			9.4527e-11	0.354736	0.313751
Q1KMD3	Heterogeneous nuclear ribonucleoprotein U-like protein 2	-0.0475471	-0.137346			3.0667e-22	0.664382	0.211115
H3BR04		NaN	NaN			1.1635e-23	1	1
P22695	Cytochrome b-c1 complex subunit 2, mitochondrial	0.0123541	0.0364681			1.4005e-44	0.901274	0.685344
Q99613	Eukaryotic translation initiation factor 3 subunit C	0.0057592	0.101919			1.7676e-19	0.955799	0.26679
P61970	Nuclear transport factor 2	-0.0327871	0.0204844			5.6277e-07	0.763872	0.815808
Q14019	Coactosin-like protein	0.0132121	0.210389			1.1793e-15	0.894209	0.0226452
Q0ZGT2	Nexilin	-0.103426	-0.232311			1.5122e-13	0.347643	0.0338104
H7BY58	Protein-L-isoaspartate O-methyltransferase	0.163885	0.125783			3.1029e-09	0.0889664	0.171421
Q16718	NADH dehydrogenase [ubiquinone] 1 alpha subcomplex subunit 5	-0.0544822	-0.195831			4.7629e-12	0.619482	0.0738698
H7BYM6	High mobility group protein HMG-I/HMG-Y	0.259898	0.213557			6.6579e-05	0.00693435	0.0206947
Q9Y2X3	Nucleolar protein 58	-0.0806828	-0.0132046			5.2728e-05	0.463247	0.911749
P30711	Glutathione S-transferase theta-1	NaN	NaN			4.3476e-08	1	1
P10768	S-formylglutathione hydrolase	-0.0396959	0.0529723			3.1077e-22	0.716698	0.559872
Q15435	Protein phosphatase 1 regulatory subunit 7	NaN	NaN			6.0292e-06	1	1
Q9NZB2-6	Constitutive coactivator of PPAR-gamma-like protein 1	NaN	-0.081339			1.6539e-14	1	0.461527
P30042	ES1 protein homolog, mitochondrial	-0.160927	-0.206878			2.4223e-28	0.144526	0.0589134
Q13177	Serine/threonine-protein kinase PAK 2	NaN	NaN			3.6767e-07	1	1
P55145	Mesencephalic astrocyte-derived neurotrophic factor	NaN	NaN			0.00025786	1	1
Q9NVV0	Trimeric intracellular cation channel type B	NaN	NaN			0.030203	1	1
Q5R2V8	Protein MEMO1	NaN	NaN			9.5434e-06	1	1
P50502	Hsc70-interacting protein	-0.0784114	0.0132121			6.8388e-24	0.475864	0.877158
P11233	Ras-related protein Ral-A	0.013355	0.00173014			7.1687e-64	0.893033	0.975396
Q9UNS2	COP9 signalosome complex subunit 3	NaN	NaN			0.00020719	1	1
P07339	Cathepsin D	-0.195005	-0.0547819			5.4101e-96	0.0771782	0.622345
O00629	Importin subunit alpha-4	-0.218162	-0.0388805			2.5969e-07	0.0480752	0.728931
Q9Y5M8	Signal recognition particle receptor subunit beta	-0.0504576	-0.0376213			9.5415e-06	0.645379	0.737634
Q9BQG0-2	Myb-binding protein 1A	0.0992279	NaN			3.6823e-07	0.303924	1
P62244	40S ribosomal protein S15a	0.105678	0.19131			1.2732e-08	0.27344	0.0381004
P12236	ADP/ATP translocase 3	NaN	NaN			1.0349e-27	1	1
J3KN67	Tropomyosin alpha-3 chain	-0.107368	-0.0461612			1.2806e-30	0.32965	0.679322
J3KNF5	Centrosomal protein of 290 kDa	NaN	NaN			0.00053285	1	1
J3KNF8	Cytochrome b5 type B	-0.106079	-0.196194			8.097e-25	0.335467	0.0733323
Q16658	Fascin	NaN	NaN			9.2863e-07	1	1
P63244	Guanine nucleotide-binding protein subunit beta-2-like 1	0.00719549	0.00934718			8.6148e-19	0.943898	0.910091
J3KPS3	Fructose-bisphosphate aldolase A	0.0207689	0.0813396			8.9025e-212	0.832407	0.374153
J3KQ32	Obg-like ATPase 1	-0.0693913	0.111699			3.5883e-36	0.527776	0.224031
J3KQ48	Peptidyl-tRNA hydrolase 2, mitochondrial	NaN	-0.108441			2.5986e-05	1	0.324555
P80303	Nucleobindin-2	0.123799	-0.0311951			3.3324e-07	0.199234	0.782553
J3KR12	Pyrroline-5-carboxylate reductase 2	NaN	NaN			1.7096e-07	1	1
P53675	Clathrin heavy chain 2	NaN	NaN			3.6586e-52	1	1
J3QL51	60S ribosomal protein L17	0.0278618	0.0578315			8.0282e-87	0.775319	0.525171
Q13045	Protein flightless-1 homolog	0.204728	-0.0340865			2.2105e-09	0.0335134	0.762243
J3QRS3	Myosin regulatory light chain 12B	0.0760118	0.0285691			2.0836e-79	0.431592	0.748922
J9JID7	Lamin-B2	-0.0173587	-0.0562211			3.6124e-54	0.872184	0.613037
Q13620	Cullin-4B	-0.128961	-0.129829			1.2961e-30	0.24197	0.237408
Q63ZY3-2	KN motif and ankyrin repeat domain-containing protein 2	-0.0961729	-0.051145			1.992e-05	0.382345	0.646133
K7ELC2	40S ribosomal protein S15	NaN	NaN			0.0031227	1	1
Q15029	116 kDa U5 small nuclear ribonucleoprotein component	NaN	NaN			0.00019607	1	1
P48556	26S proteasome non-ATPase regulatory subunit 8	-0.0156805	0.280454			1.0289e-07	0.884151	0.00241014
P36776	Lon protease homolog, mitochondrial	0.0485151	-0.0287931			7.5069e-16	0.616834	0.799541
Q01081	Splicing factor U2AF 35 kDa subunit	-0.010178	-0.095435			1.6948e-16	0.923559	0.386631
P63010-2	AP-2 complex subunit beta	0.0129261	0.0048968			3.3937e-69	0.896563	0.948201
K7ELJ7	Calpain small subunit 1	-0.0794322	0.0719			4.9915e-24	0.47017	0.431283
P05362	Intercellular adhesion molecule 1	NaN	NaN			0.0031137	1	1
Q9BRG1	Vacuolar protein-sorting-associated protein 25	NaN	NaN			0.0023091	1	1
O75821	Eukaryotic translation initiation factor 3 subunit G	-0.0887303	-0.0666691			3.7693e-19	0.42008	0.547401
K7ELC7	60S ribosomal protein L27	0.0932897	NaN			1.3522e-11	0.333912	1
K7ELL7	Glucosidase 2 subunit beta	0.0720372	0.00317045			6.8554e-93	0.456205	0.963021
P10644	cAMP-dependent protein kinase type I-alpha regulatory subunit	NaN	NaN			0.00029813	1	1
K7EM18	Eukaryotic translation initiation factor 1	NaN	NaN			5.0232e-21	1	1
O43396	Thioredoxin-like protein 1	0.033793	0.00144747			2.8263e-08	0.728483	0.977825
P26368	Splicing factor U2AF 65 kDa subunit	-0.00724608	-0.00980028			1.7403e-16	0.944641	0.936572
O60664	Perilipin-3	-0.12133	-0.139744			5.591e-57	0.270866	0.203188
Q9UBQ5	Eukaryotic translation initiation factor 3 subunit K	-0.0550816	-0.0647817			1.2031e-43	0.615664	0.558997
P62316	Small nuclear ribonucleoprotein Sm D2	-0.012359	-0.144281			1.6703e-18	0.907911	0.188788
P35268	60S ribosomal protein L22	0.0743684	0.194396			6.8207e-63	0.441674	0.0351149
K7ERW4		NaN	NaN			0.032341	1	1
P19623	Spermidine synthase	-0.154088	-0.0910641			0.0017211	0.162323	0.409022
M0QXB4	Coatomer subunit epsilon	0.0267293	0.015212			3.5787e-52	0.784362	0.860196
M0QYN0	UPF0556 protein C19orf10	0.119954	0.0472961			3.0894e-14	0.2136	0.601764
P09012	U1 small nuclear ribonucleoprotein A	0.0513026	-0.0471744			0.00046921	0.596565	0.672522
P54852	Epithelial membrane protein 3	-0.0684379	-0.00172505			6.8898e-05	0.533427	0.995655
M0QYS1	60S ribosomal protein L13a	0.0659859	0.0840642			3.7043e-08	0.49515	0.358576
M0QYT0		NaN	NaN			4.3848e-30	1	1
P62280	40S ribosomal protein S11	-0.00572443	0.0501883			1.4668e-17	0.955598	0.580242
P54920	Alpha-soluble NSF attachment protein	0.0880058	0.00992034			3.9202e-11	0.362148	0.905196
P62249	40S ribosomal protein S16	-0.0214968	0.00158601			8.6582e-12	0.842807	0.976634
O00151	PDZ and LIM domain protein 1	-0.0763412	-0.126628			2.0443e-29	0.487525	0.249278
Q12965	Unconventional myosin-Ie	NaN	NaN			2.53e-05	1	1
O00231-2	26S proteasome non-ATPase regulatory subunit 11	0.0277203	-0.0405859			1.0692e-88	0.776448	0.717199
O00232	26S proteasome non-ATPase regulatory subunit 12	-0.0532243	0.063779			2.702e-55	0.627528	0.484248
O00264	Membrane-associated progesterone receptor component 1	0.0969364	-0.0415507			2.6768e-49	0.315277	0.710591
O00299	Chloride intracellular channel protein 1	0.00633396	0.0234683			6.7719e-110	0.951035	0.790937
O00422	Histone deacetylase complex subunit SAP18	-0.0771476	0.0436244			3.4802e-10	0.482965	0.629594
O00469-2	Procollagen-lysine,2-oxoglutarate 5-dioxygenase 2	0.0326651	0.00417777			6.4057e-54	0.737318	0.954372
O00571	ATP-dependent RNA helicase DDX3X	0.0291349	0.091666			7.3274e-27	0.76519	0.317311
O14787	Transportin-2	NaN	NaN			2.973e-15	1	1
O14818	Proteasome subunit alpha type-7	-0.0539878	0.00317045			8.5975e-193	0.622639	0.963021
O14879	Interferon-induced protein with tetratricopeptide repeats 3	NaN	NaN			3.0755e-72	1	1
O14907	Tax1-binding protein 3	-0.0485017	0.065848			8.2428e-35	0.658124	0.470428
O14979	Heterogeneous nuclear ribonucleoprotein D-like	0.146134	0.0799754			1.8531e-63	0.12948	0.382107
O14980	Exportin-1	0.0863761	0.108223			3.1115e-147	0.37115	0.238628
O15144	Actin-related protein 2/3 complex subunit 2	-0.028381	-0.0246926			3.8312e-75	0.794434	0.828756
O15173	Membrane-associated progesterone receptor component 2	NaN	NaN			0.0008423	1	1
O15460-2	Prolyl 4-hydroxylase subunit alpha-2	-0.0956507	0.0193461			1.6554e-50	0.384922	0.825347
O15511-2	Actin-related protein 2/3 complex subunit 5	-0.0286754	-0.0381397			2.4685e-20	0.792382	0.734047
O43175	D-3-phosphoglycerate dehydrogenase	-0.0201064	-0.0208965			7.9225e-50	0.852655	0.856016
O43242	26S proteasome non-ATPase regulatory subunit 3	0.0206267	0.0234683			2.0898e-35	0.833562	0.790937
O43390	Heterogeneous nuclear ribonucleoprotein R	0.0703893	0.0391384			3.7924e-31	0.466637	0.664319
O43592	Exportin-T	NaN	NaN			0.00055535	1	1
O43615	Mitochondrial import inner membrane translocase subunit TIM44	0.0741908	0.106348			8.593e-11	0.442772	0.246775
O43678	NADH dehydrogenase [ubiquinone] 1 alpha subcomplex subunit 2	NaN	0.00364125			0.00064771	1	0.958978
O43681	ATPase ASNA1	0.0880652	0.15694			0.00061072	0.361823	0.0884926
O43707	Alpha-actinin-4	0.037312	0.0441843			0	0.701154	0.625315
O43776	Asparagine--tRNA ligase, cytoplasmic	0.0545011	0.116764			1.9337e-26	0.573686	0.203921
O43813	LanC-like protein 1	NaN	NaN			0.0012009	1	1
O43852-3	Calumenin	-0.0173002	-0.0255148			8.4874e-198	0.872601	0.822878
O60493	Sorting nexin-3	-0.11048	0.171574			3.2886e-06	0.315882	0.0627308
O60506	Heterogeneous nuclear ribonucleoprotein Q	0.0443242	0.033793			1.1695e-130	0.647864	0.706653
O60613	15 kDa selenoprotein	NaN	NaN			0.00012789	1	1
O60701	UDP-glucose 6-dehydrogenase	-0.150994	0.0097772			1.4702e-60	0.170901	0.906418
O60841	Eukaryotic translation initiation factor 5B	NaN	NaN			0.00047723	1	1
O75083	WD repeat-containing protein 1	-0.0589989	0.0398403			1.0277e-40	0.590972	0.658836
O75340	Programmed cell death protein 6	-0.175077	-0.187576			8.6553e-17	0.11249	0.0869642
O75348	V-type proton ATPase subunit G 1	-0.185371	-0.0733694			6.8794e-47	0.0929217	0.507221
O75367	Core histone macro-H2A.1	0.0082	-0.0303687			1.8764e-104	0.935581	0.788387
O75396	Vesicle-trafficking protein SEC22b	-0.113224	-0.0301183			3.6288e-49	0.304058	0.790157
O75477	Erlin-1	NaN	NaN			1.545e-13	1	1
O75489	NADH dehydrogenase [ubiquinone] iron-sulfur protein 3, mitochondrial	-0.0409124	-0.201045			6.1778e-31	0.708497	0.0664626
O75533	Splicing factor 3B subunit 1	0.0848807	-0.0865227			1.9151e-20	0.379532	0.433085
O75832	26S proteasome non-ATPase regulatory subunit 10	NaN	0.108491			0.00038902	1	0.237481
O75874	Isocitrate dehydrogenase [NADP] cytoplasmic	0.0405417	0.139862			1.0205e-19	0.676407	0.12867
O75935	Dynactin subunit 3	0.183963	-0.0810864			2.5222e-05	0.0561586	0.462939
O75947	ATP synthase subunit d, mitochondrial	-0.0534189	-0.129355			1.2878e-38	0.626281	0.239138
O76003	Glutaredoxin-3	0.0942361	-0.0316364			4.9251e-51	0.32901	0.779444
O76094	Signal recognition particle 72 kDa protein	-0.0232697	0.081885			1.5446e-17	0.830284	0.371002
O94808	Glucosamine--fructose-6-phosphate aminotransferase [isomerizing] 2	NaN	NaN			0.0017549	1	1
O94832	Unconventional myosin-Id	-0.0978724	-0.268			8.1395e-71	0.374029	0.0142871
O94925	Glutaminase kidney isoform, mitochondrial	0.212258	-0.17927			3.7565e-64	0.0275075	0.101969
O95202	LETM1 and EF-hand domain-containing protein 1, mitochondrial	-0.064314	-0.181804			5.0883e-95	0.558218	0.0971872
O95292	Vesicle-associated membrane protein-associated protein B/C	0.187008	-0.0563862			1.3007e-10	0.0521995	0.611974
O95302	Peptidyl-prolyl cis-trans isomerase FKBP9	-0.107477	-0.152083			8.9585e-119	0.329162	0.165809
O95372	Acyl-protein thioesterase 2	0.0250289	-0.0140333			2.1203e-06	0.797993	0.905719
O95373	Importin-7	0.09815	0.0805212			9.5539e-53	0.30923	0.378912
O95747	Serine/threonine-protein kinase OSR1	0.0942361	-0.0975636			5.6715e-07	0.32901	0.376003
O95782	AP-2 complex subunit alpha-1	-0.0672283	-0.0310467			2.8515e-09	0.540641	0.783601
O95831	Apoptosis-inducing factor 1, mitochondrial	-0.00414652	-0.277726			2.991e-11	0.966969	0.0111089
O95881	Thioredoxin domain-containing protein 12	NaN	NaN			0.00078791	1	1
O96008	Mitochondrial import receptor subunit TOM40 homolog	NaN	NaN			6.1693e-05	1	1
P00167	Cytochrome b5	-0.184408	-0.269878			0.00027256	0.0946277	0.0136173
P00338-3	L-lactate dehydrogenase A chain	0.0353423	0.0579701			0	0.716406	0.524197
P00352	Retinal dehydrogenase 1	-0.0685287	-0.0822399			2.6396e-296	0.532888	0.45651
P00367	Glutamate dehydrogenase 1, mitochondrial;Glutamate dehydrogenase 2, mitochondrial;Glutamate dehydrogenase	-0.145557	-0.235331			3.3108e-149	0.186783	0.0315513
P00387-3	NADH-cytochrome b5 reductase 3	-0.0670318	-0.170053			1.4335e-42	0.541817	0.120957
P00390	Glutathione reductase, mitochondrial	NaN	NaN			2.2428e-11	1	1
P00403	Cytochrome c oxidase subunit 2	NaN	NaN			0.00077094	1	1
P00441	Superoxide dismutase [Cu-Zn]	-0.127116	-0.078259			1.0405e-47	0.248748	0.478908
P00492	Hypoxanthine-guanine phosphoribosyltransferase	0.0299601	0.308564			1.268e-08	0.758646	0.000845938
P00558	Phosphoglycerate kinase 1	-0.106312	-0.047741			0	0.334412	0.668731
Q5T9B7	Adenylate kinase isoenzyme 1	-0.116192	0.0554733			1.9671e-18	0.291605	0.541873
P00966	Argininosuccinate synthase	-0.0596302	0.0515809			2.2377e-45	0.587036	0.570009
P01111	GTPase Nras	0.194591	NaN			2.185e-06	0.0433417	1
P02545-2	Prelamin-A/C	-0.0603522	-0.0545871			3.7286e-245	0.582549	0.62361
P02549	Spectrin alpha chain, erythrocyte	0.165679	0.0930478			0.0050878	0.0855161	0.310158
P02786	Transferrin receptor protein 1	-0.144202	-0.141764			1.8642e-78	0.190908	0.196681
P04040	Catalase	-0.184752	0.126048			4.5898e-11	0.0940149	0.170531
P04080	Cystatin-B	-0.083187	-0.0430983			3.0175e-38	0.449556	0.700038
P04083	Annexin A1	-0.17397	-0.0670468			0	0.114775	0.545095
P04179	Superoxide dismutase [Mn]	0.136323	0.0994973			3.7708e-135	0.157344	0.278192
P04181	Ornithine aminotransferase, mitochondrial	-0.0775281	-0.282263			2.1033e-14	0.480821	0.00985414
P04350	Tubulin beta-4A chain	-0.0444342	0.0143553			1.6722e-161	0.684946	0.867455
P04406	Glyceraldehyde-3-phosphate dehydrogenase	0.0214797	0.0736831			0	0.82664	0.420119
P04792	Heat shock protein beta-1	0.0391384	0.0775164			1.3063e-53	0.687119	0.396704
P04843	Dolichyl-diphosphooligosaccharide--protein glycosyltransferase subunit 1	0.0750534	-0.0221119			2.1138e-127	0.437455	0.847268
P04899	Guanine nucleotide-binding protein G(i) subunit alpha-2	-0.17441	-0.131155			5.374e-31	0.113864	0.232607
P05120	Plasminogen activator inhibitor 2	-0.0863695	-0.03934			6.8591e-27	0.432492	0.725763
P05141	ADP/ATP translocase 2	-0.0574367	-0.159396			8.4459e-34	0.600765	0.146243
P05386	60S acidic ribosomal protein P1	-0.0230205	0.00115371			4.2469e-53	0.832042	0.98035
P05387	60S acidic ribosomal protein P2	0.0311129	-0.00362573			5.1858e-133	0.749533	0.981735
P05388	60S acidic ribosomal protein P0	0.0149266	0.0107799			8.2276e-139	0.880116	0.897862
P05413	Fatty acid-binding protein, heart	0.0961269	0.0308304			2.514e-12	0.319354	0.730523
P05556	Integrin beta-1	0.136848	0.032242			6.8477e-142	0.155747	0.719116
P06703	Protein S100-A6	0.0258793	0.088413			3.3646e-39	0.791168	0.334572
P06733	Alpha-enolase	0.0996318	0.0798389			0	0.301951	0.382909
P06737	Glycogen phosphorylase, liver form	NaN	NaN			1.0678e-06	1	1
P06744-2	Glucose-6-phosphate isomerase	-0.0258379	0.0387171			1.0956e-214	0.812222	0.66762
P06748	Nucleophosmin	0.018919	-0.000158663			2.1338e-75	0.847455	0.991632
P06756	Integrin alpha-V	0.0976109	0.15549			9.7507e-59	0.311907	0.0914542
P07099	Epoxide hydrolase 1	0.0936954	0.00791302			8.2547e-07	0.331805	0.922354
P07195	L-lactate dehydrogenase B chain	-0.0655666	-0.0208526			1.575e-198	0.550629	0.856333
P07196	Neurofilament light polypeptide	NaN	NaN			1.456e-10	1	1
P07197-2		-0.0149806	-0.0466081			0.00078516	0.88915	0.676319
P07203	Glutathione peroxidase 1	-0.0350174	0.0807941			7.1206e-12	0.748537	0.377321
P07237	Protein disulfide-isomerase	0.0182068	0.0304067			0	0.853264	0.73396
P07305	Histone H1.0	-0.0351209	0.0272956			1.0631e-08	0.747829	0.759348
P07355-2	Annexin A2	-0.141319	-0.0439731			0	0.199903	0.694098
P07384	Calpain-1 catalytic subunit	-0.10981	-0.154972			4.773e-55	0.318812	0.157857
P07686	Beta-hexosaminidase subunit beta	-0.195814	-0.0894361			3.3702e-51	0.0759609	0.417555
P07737	Profilin-1	0.0136409	0.0183493			7.258e-165	0.890681	0.833721
P07741	Adenine phosphoribosyltransferase	-0.0690281	-0.0686952			1.606e-35	0.529926	0.535087
P07814	Bifunctional glutamate/proline--tRNA ligase	-0.0202673	-0.0393549			8.5239e-15	0.851515	0.725661
P07858	Cathepsin B	-0.0171834	-0.0076666			8.2008e-123	0.873433	0.952163
P07900-2	Heat shock protein HSP 90-alpha	0.0467006	0.0223323			2.9391e-137	0.63019	0.800382
P07951-2		0.102188	0.138945			1.1474e-177	0.289665	0.131174
P07954	Fumarate hydratase, mitochondrial	-0.178731	-0.186787			9.1651e-59	0.105203	0.0883072
P07996	Thrombospondin-1	0.00288247	-0.0418626			1.0501e-19	0.979663	0.70846
P08107	Heat shock 70 kDa protein 1A/1B	0.0768327	0.041243			0	0.426606	0.647932
P08238	Heat shock protein HSP 90-beta	-0.0200332	-0.00956784			7.7145e-294	0.853174	0.938269
P08240	Signal recognition particle receptor subunit alpha	0.252537	NaN			0.00014874	0.00870625	1
P08473	Neprilysin	0.0437644	0.146003			5.4606e-275	0.652057	0.112842
P08621	U1 small nuclear ribonucleoprotein 70 kDa	-0.0739702	0.0142887			0.0033119	0.501068	0.86802
P08670	Vimentin	-0.00878387	-0.0385396			0	0.933578	0.731284
P08708	40S ribosomal protein S17	0.0472592	0.0427844			3.719e-132	0.626065	0.636037
P08758	Annexin A5	-0.111913	-0.0518328			1.1786e-174	0.309667	0.641605
P09038	Fibroblast growth factor 2	0.0194884	0.0130691			6.4888e-05	0.842817	0.878373
P09132	Signal recognition particle 19 kDa protein	NaN	NaN			2.4093e-07	1	1
P09211	Glutathione S-transferase P	-0.0757329	-0.0134508			2.6232e-161	0.490981	0.909958
P09382	Galectin-1	-0.0171104	-0.0545121			4.0004e-55	0.873953	0.624096
P09429	High mobility group protein B1	0.125122	0.0833836			6.9972e-53	0.194456	0.362429
P09543	2,3-cyclic-nucleotide 3-phosphodiesterase	-0.0250596	0.0993626			1.2224e-14	0.817686	0.278836
P09661	U2 small nuclear ribonucleoprotein A	-0.03261	-0.210363			1.0539e-23	0.765093	0.0547535
P09874	Poly [ADP-ribose] polymerase 1	-0.0917765	NaN			5.29e-06	0.404378	1
P09913	Interferon-induced protein with tetratricopeptide repeats 2	NaN	NaN			1.1994e-08	1	1
P09960	Leukotriene A-4 hydrolase	-0.0861704	-0.0689826			8.4608e-30	0.433549	0.533351
P0C0S5	Histone H2A.Z	0.133827	0.0139266			3.2766e-07	0.165111	0.871091
P0C7P4	Putative cytochrome b-c1 complex subunit Rieske-like protein 1	-0.067334	-0.0709362			4.2243e-33	0.540008	0.521631
P10253	Lysosomal alpha-glucosidase	NaN	NaN			0.0022696	1	1
P10301	Ras-related protein R-Ras	-0.176658	-0.023563			1.4373e-13	0.109289	0.836848
P10412	Histone H1.4	NaN	-0.0767823			6.8651e-20	1	0.487367
P10599	Thioredoxin	NaN	NaN			4.0041e-113	1	1
P10606	Cytochrome c oxidase subunit 5B, mitochondrial	NaN	NaN			0.0011071	1	1
P10619	Lysosomal protective protein	-0.117427	-0.0105848			8.8419e-27	0.286522	0.930845
P10809	60 kDa heat shock protein, mitochondrial	-0.0118207	-0.0957278			7.3911e-199	0.91177	0.385158
P11021	78 kDa glucose-regulated protein	-0.0662914	-0.0195067			0	0.546261	0.866042
P11142	Heat shock cognate 71 kDa protein	0.00129789	-0.00134235			0	0.992818	0.998459
P11177	Pyruvate dehydrogenase E1 component subunit beta, mitochondrial	0.00273846	-0.0799507			1.565e-12	0.980859	0.469317
P11216	Glycogen phosphorylase, brain form	-0.105318	-0.106327			1.0686e-30	0.33893	0.334176
P11279	Lysosome-associated membrane glycoprotein 1	-0.0391029	-0.165807			6.5698e-32	0.720708	0.130589
P11413-2	Glucose-6-phosphate 1-dehydrogenase	0.0246034	-0.00371246			6.4459e-18	0.801414	0.9811
P11766	Alcohol dehydrogenase class-3	-0.069467	0.0282862			3.694e-09	0.527329	0.751234
P12814-3	Alpha-actinin-1	NaN	NaN			0	1	1
P12955	Xaa-Pro dipeptidase	-0.259167	0.0716254			8.8368e-25	0.0188995	0.433017
P12956	X-ray repair cross-complementing protein 6	0.0203421	0.00590291			9.6221e-185	0.835873	0.939572
P13010	X-ray repair cross-complementing protein 5	0.107286	0.00662125			1.7051e-144	0.266177	0.933415
P13073	Cytochrome c oxidase subunit 4 isoform 1, mitochondrial	-0.147873	-0.134319			4.4739e-08	0.179888	0.221438
P13489	Ribonuclease inhibitor	0.0977456	-0.0108464			0.00047638	0.311237	0.928936
P13639	Elongation factor 2	0.10675	0.0874628			0	0.268582	0.339726
P13667	Protein disulfide-isomerase A4	0.0408223	-0.000692654			0	0.674273	0.996223
P13674-2	Prolyl 4-hydroxylase subunit alpha-1	-0.0056375	-0.0386286			3.9876e-52	0.956224	0.730669
Q5W0H4	Translationally-controlled tumor protein	0.100036	0.115033			7.3095e-17	0.299987	0.21064
P13861	cAMP-dependent protein kinase type II-alpha regulatory subunit	-0.0567921	NaN			1.2758e-08	0.604826	1
P14550	Alcohol dehydrogenase [NADP(+)]	0.156397	0.219587			3.7239e-17	0.1046	0.0173839
P14618	Pyruvate kinase isozymes M1/M2	0.0117819	0.00906043			0	0.90599	0.912541
P14618-3		NaN	NaN			0	1	1
P14625	Endoplasmin	0.0318186	0.0364681			0	0.743971	0.685344
P14866	Heterogeneous nuclear ribonucleoprotein L	0.0174944	0.010923			4.5327e-74	0.859083	0.896642
P15144	Aminopeptidase N	-0.0459377	-0.00251245			2.3008e-288	0.674983	0.989888
P15311	Ezrin	0.0966667	0.0483758			7.4609e-114	0.316631	0.593688
P15374	Ubiquitin carboxyl-terminal hydrolase isozyme L3	NaN	NaN			0.00087552	1	1
P15880	40S ribosomal protein S2	0.0263043	-0.023563			2.5049e-45	0.787763	0.836848
P16083	Ribosyldihydronicotinamide dehydrogenase [quinone]	-0.124802	0.111432			7.3019e-06	0.257437	0.22513
P16104	Histone H2A.x	0.0492126	0.000288558			7.3712e-116	0.611734	0.987787
P16152	Carbonyl reductase [NADPH] 1	-0.0957278	0.0067647			3.0764e-97	0.384541	0.932186
P16278	Beta-galactosidase	-0.157496	-0.168496			0.00045477	0.153259	0.124423
P16401	Histone H1.5	0.137504	-0.0238124			1.4093e-56	0.153767	0.83506
P16403	Histone H1.2	0.000288558	-0.113942			3.8008e-21	0.998959	0.30037
P17174	Aspartate aminotransferase, cytoplasmic	0.0454429	0.0330688			4.6449e-07	0.639519	0.712463
P17655	Calpain-2 catalytic subunit	-0.186984	-0.0248247			6.3581e-50	0.0901188	0.827811
P17812	CTP synthase 1	-0.204452	0.0928839			3.0126e-07	0.0639215	0.311001
P17931	Galectin-3	-0.197914	-0.0342489			4.145e-21	0.0728756	0.761107
P17987	T-complex protein 1 subunit alpha	0.0223323	0.0903115			9.3865e-48	0.819736	0.324426
P18085	ADP-ribosylation factor 4	0.153157	0.0425042			1.121e-70	0.112007	0.638193
P18206	Vinculin	-0.0312235	-0.0186296			0	0.774678	0.87238
P18669	Phosphoglycerate mutase 1	-0.038599	0.0443242			1.3355e-83	0.724122	0.624247
P19338	Nucleolin	0.0432045	-0.0310909			0	0.656262	0.783289
P19367	Hexokinase-1	0.10916	0.013355			3.6218e-57	0.257883	0.875944
P19525	Interferon-induced, double-stranded RNA-activated protein kinase	0.0121742	NaN			0.00024459	0.902756	1
P20042	Eukaryotic translation initiation factor 2 subunit 2	0.0436244	-0.00113194			7.0957e-27	0.653108	1
P20290	Transcription factor BTF3	0.161823	0.0271541			6.2579e-95	0.0930705	0.760508
P20337	Ras-related protein Rab-3B	NaN	NaN			8.5545e-24	1	1
P20340	Ras-related protein Rab-6A	-0.00443588	-0.154618			5.5477e-18	0.964883	0.158814
P20618	Proteasome subunit beta type-1	-0.0490538	-0.027719			9.9792e-127	0.654516	0.807168
P20674	Cytochrome c oxidase subunit 5A, mitochondrial	-0.145414	-0.336082			1.1209e-29	0.187216	0.00210516
P20700	Lamin-B1	0.00963388	-0.0202234			5.5703e-32	0.923723	0.860869
P21266	Glutathione S-transferase Mu 3	-0.209845	-0.221606			3.4039e-42	0.0572369	0.042965
P21281	V-type proton ATPase subunit B, brain isoform	0.0048968	-0.131598			1.4661e-14	0.96295	0.231021
P21283	V-type proton ATPase subunit C 1	-0.0108755	-0.0753224			4.36e-11	0.918551	0.495808
P21333	Filamin-A	0.010923	0.0067647			0	0.913076	0.932186
P21399	Cytoplasmic aconitate hydratase	-0.109079	-0.0105267			1.9325e-24	0.322033	0.93127
P21589	5-nucleotidase	-0.204915	-0.135681			1.8389e-41	0.0633237	0.216749
P21796	Voltage-dependent anion-selective channel protein 1	-0.0657175	-0.0805302			0	0.549718	0.466056
P21912	Succinate dehydrogenase [ubiquinone] iron-sulfur subunit, mitochondrial	-0.127542	-0.0176799			4.4081e-06	0.247173	0.879252
P22102	Trifunctional purine biosynthetic protein adenosine-3	-0.00781167	NaN			8.03e-13	0.94057	1
P22314	Ubiquitin-like modifier-activating enzyme 1	0.0140695	0.0190613			4.9167e-180	0.887157	0.827738
P22392	Nucleoside diphosphate kinase B	-0.0222585	NaN			8.4847e-71	0.837422	1
Q32Q12	Nucleoside diphosphate kinase	0.000432815	0.108491			2.3245e-82	1	0.237481
P22626	Heterogeneous nuclear ribonucleoproteins A2/B1	0.0824301	-0.10053			7.0353e-132	0.393516	0.361495
P23246	Splicing factor, proline- and glutamine-rich	0.0540844	-0.0307793			7.7358e-06	0.576643	0.785487
P23284	Peptidyl-prolyl cis-trans isomerase B	0.0745054	0.0360461			2.6379e-232	0.440829	0.688689
P23381	Tryptophan--tRNA ligase, cytoplasmic	-0.0426203	-0.0638766			1.0057e-83	0.69704	0.5646
P23526	Adenosylhomocysteinase	-0.00285938	0.0747794			6.7899e-18	0.97625	0.413341
E9PK25	Cofilin-1	-0.0149077	0.0524158			0	0.889671	0.563915
P24534	Elongation factor 1-beta	-0.0398294	0.0253123			8.6075e-155	0.715797	0.775671
P24539	ATP synthase subunit b, mitochondrial	-0.0747601	-0.10698			7.6857e-45	0.496535	0.331186
P24666	Low molecular weight phosphotyrosine protein phosphatase	0.0209111	NaN			2.6211e-05	0.831252	1
P24752	Acetyl-CoA acetyltransferase, mitochondrial	-0.076752	-0.0888376			4.0202e-10	0.485199	0.420718
P25398	40S ribosomal protein S12	0.0398403	0.0233263			1.0076e-143	0.681754	0.792116
P25705	ATP synthase subunit alpha, mitochondrial	-0.101567	-0.159251			1.8936e-191	0.356339	0.146613
P25787	Proteasome subunit alpha type-2	-0.0536734	0.0635029			7.0002e-71	0.62465	0.486109
P26038	Moesin	0.0536674	0.0728604			0	0.579609	0.425248
P26196	Probable ATP-dependent RNA helicase DDX6	0.285106	0.184344			6.2013e-21	0.00305356	0.0456404
P26373	60S ribosomal protein L13	0.111833	-0.000952496			4.4239e-36	0.246367	0.998457
P26447	Protein S100-A4	0.0254541	-0.0542425			8.7348e-12	0.794579	0.625849
P26583	High mobility group protein B2	0.00388999	0.000576886			8.372e-08	0.971302	0.985308
P26599-3	Polypyrimidine tract-binding protein 1	0.102053	-0.0102797			5.5728e-79	0.290303	0.933072
P26639-2	Threonine--tRNA ligase, cytoplasmic	-0.115316	0.0258793			5.8678e-17	0.295242	0.770993
P26641	Elongation factor 1-gamma	0.0117819	0.0589399			1.328e-83	0.90599	0.517412
P26885	Peptidyl-prolyl cis-trans isomerase FKBP2	-0.0130721	0.0360461			0.00032983	0.902802	0.688689
P27348	14-3-3 protein theta	0.0216219	0.0430645			0	0.825488	0.633885
P27361	Mitogen-activated protein kinase 3	-0.149105	-0.105908			1.1453e-21	0.176301	0.336106
P27797	Calreticulin	-0.00298949	-0.00494247			0	0.975312	0.972094
P28066	Proteasome subunit alpha type-5	-0.0133924	0.0106367			1.572e-60	0.900509	0.899083
P28070	Proteasome subunit beta type-4	NaN	NaN			1.7051e-23	1	1
P28161	Glutathione S-transferase Mu 2	-0.0496361	0.100305			2.5146e-28	0.65072	0.274353
P28482	Mitogen-activated protein kinase 1	-0.00557957	-0.00137118			5.7691e-12	0.956641	0.998248
P28838	Cytosol aminopeptidase	-0.105675	-0.110059			1.0675e-24	0.337302	0.317311
Q5VZU9	Tripeptidyl-peptidase 2	NaN	NaN			7.3741e-05	1	1
P29373	Cellular retinoic acid-binding protein 2	-0.140841	NaN			2.6032e-06	0.201422	1
P29966	Myristoylated alanine-rich C-kinase substrate	0.0556121	0.0478175			0	0.565838	0.597857
P30040	Endoplasmic reticulum resident protein 29	0.162468	0.0461418			3.3908e-56	0.0917714	0.610453
P30041	Peroxiredoxin-6	-0.11915	-0.0791274			5.0324e-142	0.279537	0.473971
P30044	Peroxiredoxin-5, mitochondrial	-0.122617	-0.0214529			3.1172e-65	0.265832	0.852009
J3KQ18	D-dopachrome decarboxylase	NaN	NaN			2.2457e-06	1	1
P30050	60S ribosomal protein L12	0.0840642	0.0422241			3.853e-46	0.384157	0.64035
P30084	Enoyl-CoA hydratase, mitochondrial	-0.0977488	-0.106576			8.9726e-39	0.37463	0.333035
P30085	UMP-CMP kinase	-0.118602	-0.0101344			5.002e-70	0.281747	0.934133
P30086	Phosphatidylethanolamine-binding protein 1	-0.165095	-0.0486658			1.1912e-182	0.134438	0.66256
P30153	Serine/threonine-protein phosphatase 2A 65 kDa regulatory subunit A alpha isoform	-0.0957433	-0.0245752			8.1196e-83	0.384465	0.829596
P30419	Glycylpeptide N-tetradecanoyltransferase 1	0.203765	0.0855395			2.5321e-06	0.0343565	0.350315
P30520	Adenylosuccinate synthetase isozyme 2	NaN	NaN			4.801e-19	1	1
P31150	Rab GDP dissociation inhibitor alpha	-0.0536584	-0.284933			1.324e-25	0.624746	0.0091764
P31939	Bifunctional purine biosynthesis protein PURH	-0.0725586	0.0227584			1.1945e-106	0.509225	0.796835
P31946	14-3-3 protein beta/alpha	-0.0750032	-0.0326248			0	0.495143	0.772491
P31949	Protein S100-A11	-0.115035	-0.0707998			1.34e-249	0.296417	0.522445
P32119	Peroxiredoxin-2	-0.103643	-0.0673945			1.7137e-15	0.346636	0.542976
P32455	Interferon-induced guanylate-binding protein 1	-0.122333	0.055449			2.1219e-19	0.266937	0.542046
P33176	Kinesin-1 heavy chain	0.0114957	-0.0433039			7.3013e-204	0.908351	0.69864
P34932	Heat shock 70 kDa protein 4	-0.00436351	0.0315363			0	0.965405	0.724811
P35221	Catenin alpha-1	-0.0483525	-0.0436905			6.052e-113	0.659101	0.696015
P35232	Prohibitin	0.032242	-0.0486658			1.2964e-29	0.740641	0.66256
P35237	Serpin B6	-0.0873961	0.0267293			1.6576e-72	0.427069	0.763998
P35579	Myosin-9	0.0282862	0.0210533			0	0.771938	0.811051
P35749-2	Myosin-11	NaN	NaN			2.5723e-243	1	1
P35998	26S protease regulatory subunit 7	-0.051743	-0.0462208			1.5042e-16	0.637059	0.678922
P36405	ADP-ribosylation factor-like protein 3	-0.264668	-0.00258068			1.104e-08	0.0165186	0.989388
P36542	ATP synthase subunit gamma, mitochondrial	0.0643311	-0.100577			2.1279e-16	0.506101	0.36127
P36543	V-type proton ATPase subunit E 1	-0.163268	-0.274285			2.4021e-11	0.138791	0.0121533
P36578	60S ribosomal protein L4	0.0295589	0.0643311			1.0083e-46	0.761826	0.480539
P36639	7,8-dihydro-8-oxoguanine triphosphatase	NaN	NaN			2.9842e-05	1	1
P36871-2	Phosphoglucomutase-1	-0.123623	-0.0218043			3.3771e-12	0.261945	0.84948
P36957	Dihydrolipoyllysine-residue succinyltransferase component of 2-oxoglutarate dehydrogenase complex, mitochondrial	-0.0909105	-0.0955891			1.2868e-38	0.408805	0.385856
P37802	Transgelin-2	-0.0314595	-0.00711559			4.501e-140	0.773044	0.956192
P37837	Transaldolase	0.110363	0.0596321			5.5362e-48	0.252653	0.512597
P38117-2	Electron transfer flavoprotein subunit beta	-0.0539579	-0.202389			1.7964e-12	0.62283	0.064656
P38646	Stress-70 protein, mitochondrial	-0.011239	-0.0723159			0	0.915943	0.513435
P38919	Eukaryotic initiation factor 4A-III	0.144699	0.131985			3.4229e-12	0.133297	0.151436
P39019	40S ribosomal protein S19	0.041243	0.0497701			7.8592e-28	0.671078	0.583331
P39023	60S ribosomal protein L3	0.0253123	0.0901759			5.6203e-11	0.795717	0.325144
P40261	Nicotinamide N-methyltransferase	-0.0327133	0.0543624			0	0.764381	0.549832
P40925-3	Malate dehydrogenase, cytoplasmic	-0.0648571	0.033793			8.9138e-78	0.554921	0.706653
P40926	Malate dehydrogenase, mitochondrial	-0.107539	-0.141987			6.7306e-123	0.328884	0.195973
P40939	Trifunctional enzyme subunit alpha, mitochondrial	-0.103162	-0.157737			4.888e-240	0.348867	0.150518
P41091	Eukaryotic translation initiation factor 2 subunit 3	0.114767	0.0238941			1.2339e-21	0.234144	0.787404
P41250	Glycine--tRNA ligase	-0.0833246	0.0669503			3.5309e-126	0.44881	0.463156
P41252	Isoleucine--tRNA ligase, cytoplasmic	0.0140695	0.170053			1.5518e-32	0.887157	0.06508
P42224	Signal transducer and activator of transcription 1-alpha/beta	-0.0106575	-0.0237097			2.3819e-175	0.920116	0.835796
P42704	Leucine-rich PPR motif-containing protein, mitochondrial	0.0360461	-0.0693913			7.0414e-164	0.710943	0.530888
P42765	3-ketoacyl-CoA thiolase, mitochondrial	-0.148289	-0.244565			3.9799e-09	0.178671	0.0254289
P43235	Cathepsin K	-0.217659	-0.0745474			1.0652e-15	0.0485923	0.50032
P43490	Nicotinamide phosphoribosyltransferase	0.177854	0.154583			1.8769e-73	0.0648583	0.0933467
P43686	26S protease regulatory subunit 6B	-0.0330232	0.1129			6.1352e-40	0.762244	0.219138
P45877	Peptidyl-prolyl cis-trans isomerase C	0.136585	-0.0588937			5.6854e-46	0.156543	0.595919
P45880-1	Voltage-dependent anion-selective channel protein 2	-0.0198869	-0.0330676			8.3234e-37	0.854212	0.769382
P45974	Ubiquitin carboxyl-terminal hydrolase 5	0.0223323	-0.0170375			2.419e-98	0.819736	0.883906
P46459	Vesicle-fusing ATPase	-0.0803777	-0.139554			4.0498e-41	0.464931	0.20381
P46776	60S ribosomal protein L27a	-0.014179	0.0490731			7.3439e-36	0.89488	0.588498
P46777	60S ribosomal protein L5	0.0192037	0.057277			2.5045e-15	0.845136	0.529074
P46778	60S ribosomal protein L21	0.0928839	0.105008			6.3836e-35	0.336029	0.252719
P46781	40S ribosomal protein S9	0.0836559	0.130799			2.6006e-17	0.386482	0.155113
P46782	40S ribosomal protein S5	-0.00804374	0.0433446			5.7486e-127	0.938901	0.631737
P46821	Microtubule-associated protein 1B	0.132248	0.0790197			1.7974e-61	0.17017	0.387741
P46940	Ras GTPase-activating-like protein IQGAP1	-0.0753072	-0.0816901			6.3084e-252	0.493407	0.459568
P47755	F-actin-capping protein subunit alpha-2	-0.0566563	-0.00549265			4.2624e-09	0.605684	0.968067
P47914	60S ribosomal protein L29	0.0949116	0.154842			3.4979e-21	0.325538	0.0928029
P48047	ATP synthase subunit O, mitochondrial	-0.0843032	-0.0568963			9.8817e-43	0.443528	0.608692
P48059-3	LIM and senescent cell antigen-like-containing domain protein 1	NaN	NaN			6.4702e-05	1	1
P48507	Glutamate--cysteine ligase regulatory subunit	-0.09968	-0.209228			0.00010097	0.365308	0.0560803
P48681	Nestin	NaN	NaN			8.4317e-06	1	1
P49023-3	Paxillin	-0.231455	0.126921			1.4972e-32	0.0360019	0.167615
P49257	Protein ERGIC-53	0.0648829	0.0869197			4.3585e-23	0.502435	0.342695
P49327	Fatty acid synthase	0.281431	-0.0518028			2.0659e-35	0.00345508	0.641802
P49411	Elongation factor Tu, mitochondrial	-0.262847	-0.11391			3.7805e-09	0.017276	0.300504
P49419	Alpha-aminoadipic semialdehyde dehydrogenase	-0.124566	-0.146004			9.3627e-14	0.258335	0.183521
P49588	Alanine--tRNA ligase, cytoplasmic	-0.00287385	0.0226164			5.0512e-113	0.976146	0.798017
Q5T5C7	Serine--tRNA ligase, cytoplasmic	NaN	NaN			0.0019016	1	1
P49720	Proteasome subunit beta type-3	-0.0198869	0.0106367			6.2677e-20	0.854212	0.899083
P49721	Proteasome subunit beta type-2	NaN	NaN			4.1162e-07	1	1
P49748-3	Very long-chain specific acyl-CoA dehydrogenase, mitochondrial	-0.10019	-0.144855			1.0218e-30	0.362869	0.187021
P50281	Matrix metalloproteinase-14	0.208717	0.221946			0.0010331	0.0302048	0.0162209
P50454	Serpin H1	0.0514416	0.015212			2.005e-187	0.595561	0.860196
P50914	60S ribosomal protein L14	0.167872	0.00587276			2.854e-15	0.0814457	0.93983
P50990	T-complex protein 1 subunit theta	-0.012359	0.00187425			6.4472e-41	0.907911	0.974157
P50991	T-complex protein 1 subunit delta	-0.0574518	0.033793			1.7392e-69	0.60067	0.706653
P51148-2	Ras-related protein Rab-5C	0.0136409	-0.0595701			3.5879e-129	0.890681	0.591622
P51149	Ras-related protein Rab-7a	-0.0108028	-0.103364			2.8651e-113	0.919073	0.34797
P51572-2	B-cell receptor-associated protein 31	0.016639	0.0229004			1.9949e-27	0.86608	0.795654
P51665	26S proteasome non-ATPase regulatory subunit 7	-0.108223	-0.0059996			2.97e-11	0.325829	0.964357
P52272	Heterogeneous nuclear ribonucleoprotein M	0.0739573	-0.0168623			2.0496e-79	0.444217	0.885176
P52565	Rho GDP-dissociation inhibitor 1	-0.0202819	-0.00520308			2.3624e-100	0.851411	0.970186
P52597	Heterogeneous nuclear ribonucleoprotein F	-0.00652125	-0.110526			9.3373e-66	0.949859	0.315239
P52907	F-actin-capping protein subunit alpha-1	-0.0452527	0.037593			7.8838e-166	0.679516	0.676456
P53004	Biliverdin reductase A	-0.0939098	-0.0189788			1.8663e-11	0.393593	0.869855
P53396	ATP-citrate synthase	0.0813396	0.15769			4.464e-154	0.399838	0.0869915
P53618	Coatomer subunit beta	-0.071679	0.0231843			7.7229e-121	0.514343	0.793295
P53621-2	Coatomer subunit alpha	-0.0105703	-0.0195945			1.9249e-96	0.920742	0.865408
P53999	Activated RNA polymerase II transcriptional coactivator p15	0.0254541	0.0327004			1.2461e-23	0.794579	0.715425
P54136	Arginine--tRNA ligase, cytoplasmic	0.00920381	0.0688772			4.6516e-77	0.927278	0.450594
P54577	Tyrosine--tRNA ligase, cytoplasmic	0.0619835	0.0392789			1.6627e-58	0.521852	0.663221
P54652	Heat shock-related 70 kDa protein 2	-0.160331	-0.200167			8.1314e-180	0.146016	0.0676661
P54727	UV excision repair protein RAD23 homolog B	NaN	NaN			0.0012846	1	1
P54802	Alpha-N-acetylglucosaminidase	-0.177131	NaN			0.000814	0.108346	1
P54886	Delta-1-pyrroline-5-carboxylate synthase	-0.148769	-0.182295			1.0526e-38	0.177274	0.0962816
P55010	Eukaryotic translation initiation factor 5	-0.142783	0.00181948			6.6262e-08	0.195295	0.974628
P55060	Exportin-2	0.0170667	0.0532504			2.145e-144	0.86258	0.557855
P55072	Transitional endoplasmic reticulum ATPase	0.0282862	0.0142124			1.3071e-196	0.771938	0.868667
P55263	Adenosine kinase	-0.287483	0.000721115			2.4141e-10	0.00922603	0.984068
B1AHD1	NHP2-like protein 1	NaN	NaN			0.0061343	1	1
P55884-2	Eukaryotic translation initiation factor 3 subunit B	0.115433	0.091666			1.4405e-15	0.23143	0.317311
Q5QNW6-2	Histone H2B type 1-D	0.0460021	-0.0336877			3.5346e-25	0.635364	0.765035
P60174	Triosephosphate isomerase	-0.0294702	0.0511633			6.0377e-254	0.786848	0.573068
P60228	Eukaryotic translation initiation factor 3 subunit E	0.0114957	0.052555			1.7014e-81	0.908351	0.562903
P60468	Protein transport protein Sec61 subunit beta	NaN	NaN			0.00040581	1	1
P60842	Eukaryotic initiation factor 4A-I	0.0455827	0.0371714			1.3698e-184	0.638479	0.679782
P60866-2	40S ribosomal protein S20	0.0524158	0.0272956			1.5239e-05	0.588555	0.759348
P60891	Ribose-phosphate pyrophosphokinase 1	-0.17197	0.146525			1.4818e-25	0.118997	0.111573
P60953	Cell division control protein 42 homolog	-0.0279985	-0.0251036			1.5176e-26	0.797103	0.825816
P61009	Signal peptidase complex subunit 3	0.0551957	0.0565835			1.1459e-09	0.568773	0.533977
P61019	Ras-related protein Rab-2A	-0.137077	-0.202157			3.3909e-108	0.213696	0.0649654
P61020	Ras-related protein Rab-5B	-0.118508	-0.0879787			1.2635e-37	0.282128	0.425282
P61026	Ras-related protein Rab-10	-0.0394142	-0.125554			2.7689e-13	0.718602	0.253351
P61081	NEDD8-conjugating enzyme Ubc12	NaN	NaN			6.5004e-05	1	1
P61088	Ubiquitin-conjugating enzyme E2 N	0.0177795	0.137766			1.3709e-20	0.856754	0.134451
P61106	Ras-related protein Rab-14	-0.00663718	-0.0462208			8.5919e-77	0.949024	0.678922
P61158	Actin-related protein 3	-0.274372	NaN			0.0015361	0.0129551	1
P61160-2	Actin-related protein 2	0.143785	-0.0538381			6.3122e-09	0.135774	0.628482
P61163	Alpha-centractin	-0.0509358	-0.116395			1.7431e-30	0.642279	0.289981
P61204	ADP-ribosylation factor 3	0.095722	-0.0160305			1.4991e-63	0.321406	0.891209
P61224	Ras-related protein Rap-1b	-0.076828	-0.0897892			7.2491e-67	0.48477	0.415695
P61247	40S ribosomal protein S3a	0.0714881	0.112233			5.7188e-46	0.459666	0.221847
P61604	10 kDa heat shock protein, mitochondrial	0.0772429	-0.12625			4.0477e-23	0.424127	0.250706
P61978-2	Heterogeneous nuclear ribonucleoprotein K	0.00345838	0.00201835			2.4673e-121	0.974884	0.972919
P61981	14-3-3 protein gamma	-0.0245165	-0.061526			1.1899e-174	0.821504	0.579275
P62081	40S ribosomal protein S7	0.0244615	0.110764			8.6656e-18	0.802556	0.227893
P62195	26S protease regulatory subunit 8	0.134352	0.00417777			1.2581e-13	0.163451	0.954372
P62241	40S ribosomal protein S8	0.00733906	0.105678			1.7613e-105	0.942709	0.249734
P62258	14-3-3 protein epsilon	-0.0515486	-0.0383618			2.5426e-223	0.638315	0.732512
P62263	40S ribosomal protein S14	0.0807941	0.0282862			5.1993e-12	0.403023	0.751234
P62269	40S ribosomal protein S18	0.000144286	-0.0241644			2.6675e-60	0.997918	0.832537
P62277	40S ribosomal protein S13	0.0827026	0.0553346			2.9065e-14	0.391946	0.542863
P62333	26S protease regulatory subunit 10B	0.0127478	-0.0017323			2.2655e-08	0.898031	0.995602
P62424	60S ribosomal protein L7a	0.00762616	0.0209111			6.4603e-21	0.940331	0.812239
P62495	Eukaryotic peptide chain release factor subunit 1	-0.0374732	0.037593			9.5195e-16	0.731767	0.676456
P62701	40S ribosomal protein S4, X isoform	0.0112093	0.0251707			3.3226e-63	0.910713	0.77684
P62736	Actin, aortic smooth muscle	-0.018235	0.00230651			4.6254e-204	0.865947	0.970443
P62753	40S ribosomal protein S6	0.00417777	-0.267601			1.4219e-10	0.968915	0.0144332
P62805	Histone H4	0.0531114	-0.0652797			4.4524e-94	0.583575	0.555926
P62829	60S ribosomal protein L23	NaN	NaN			4.1502e-06	1	1
P62851	40S ribosomal protein S25	-0.0138877	0.141564			2.0186e-23	0.896964	0.124122
P62899	60S ribosomal protein L31	NaN	NaN			3.1601e-33	1	1
P62906	60S ribosomal protein L10a	0.00187425	0.0194884			2.6141e-45	0.988033	0.824153
P62913	60S ribosomal protein L11	0.0395595	0.104202			1.274e-52	0.683898	0.256336
P62937	Peptidyl-prolyl cis-trans isomerase A	0.00776951	0.013355			1.1149e-37	0.939144	0.875944
P62942	Peptidyl-prolyl cis-trans isomerase FKBP1A	-0.118689	-0.0265283			1.4767e-07	0.281396	0.815645
P63000-2	Ras-related C3 botulinum toxin substrate 1	0.00475299	-0.0195213			1.6138e-06	0.964143	0.865936
P63104	14-3-3 protein zeta/delta	0.0160683	0.00158601			0	0.870753	0.976634
P63172	Dynein light chain Tctex-type 1	-0.122994	-0.174866			6.2269e-70	0.26437	0.110723
P63208	S-phase kinase-associated protein 1	0.000432815	-0.00747806			9.9578e-30	1	0.953541
Q9BYK1	40S ribosomal protein S21	0.0874323	0.191815			3.0083e-11	0.3653	0.0375973
P63241-2	Eukaryotic translation initiation factor 5A-1	0.0173518	0.0822938			1.8549e-42	0.860248	0.368651
P63261	Actin, cytoplasmic 2	-0.105597	-0.187954			0	0.337656	0.0863263
P67936	Tropomyosin alpha-4 chain	-0.0885462	-0.0707392			1.1548e-24	0.42104	0.522807
P68104	Elongation factor 1-alpha 1	0.0394191	-0.0166725			6.3545e-134	0.684971	0.886551
P68371	Tubulin beta-4B chain	-0.0292347	-0.00974219			0	0.788486	0.936996
P68431	Histone H3.1	0.0783365	-0.0612701			7.0586e-12	0.41756	0.580884
P78371	T-complex protein 1 subunit beta	-0.00702857	0.037312			1.4796e-84	0.946206	0.678672
P78417	Glutathione S-transferase omega-1	0.000288558	-0.0141644			1.6047e-40	0.998959	0.904765
P80723	Brain acid soluble protein 1	0.0586628	0.101381			3.9586e-184	0.544556	0.269293
P82663	28S ribosomal protein S25, mitochondrial	-0.24429	-0.257166			1.7794e-06	0.0268996	0.0187481
P84085	ADP-ribosylation factor 5	-0.0668202	0.104202			2.6129e-64	0.543085	0.256336
P84095	Rho-related GTP-binding protein RhoG	-0.125484	-0.0557412			2.6024e-18	0.254854	0.616134
P84098	60S ribosomal protein L19	0.0382958	0.105008			2.1696e-05	0.693581	0.252719
Q6ZR64	Matrix-remodeling-associated protein 7	NaN	NaN			5.0964e-146	1	1
P98082	Disabled homolog 2	NaN	-0.104573			1.7622e-08	1	0.342297
P98179	Putative RNA-binding protein 3	NaN	NaN			3.8212e-16	1	1
Q00341	Vigilin	0.109026	0.0963968			6.3928e-196	0.258469	0.293268
Q00610	Clathrin heavy chain 1	0.00906043	-0.0488151			1.5913e-116	0.928463	0.661566
Q00688	Peptidyl-prolyl cis-trans isomerase FKBP3	-0.0330528	-0.0557263			3.6541e-26	0.76204	0.616231
Q00839	Heterogeneous nuclear ribonucleoprotein U	NaN	NaN			1.8653e-32	1	1
Q00839-2		0.0803847	-0.0940946			3.2273e-35	0.405423	0.393417
Q01105	Protein SET	0.0729976	0.0618453			1.333e-12	0.450186	0.49736
Q01518	Adenylyl cyclase-associated protein 1	0.0357646	0.054779			1.5599e-202	0.713126	0.54684
Q01518-2	Adenylyl cyclase-associated protein	0.113578	0.0766959			5.2443e-200	0.239044	0.401649
Q01628	Interferon-induced transmembrane protein 3	0.154324	-0.0661239			1.8089e-65	0.109292	0.550738
Q01813	6-phosphofructokinase type C	0.193456	0.0604624			1.3241e-55	0.0445806	0.506852
Q01995	Transgelin	-0.0893595	0.0221902			3.1559e-151	0.416808	0.801566
Q02790	Peptidyl-prolyl cis-trans isomerase FKBP4	NaN	NaN			1.8667e-09	1	1
Q03135-2	Caveolin	-0.301159	-0.184523			4.3954e-43	0.00638686	0.0922574
Q04760	Lactoylglutathione lyase	-0.267501	-0.157979			2.8356e-55	0.0153985	0.14989
Q04917	14-3-3 protein eta	-0.0220094	-0.116786			6.308e-116	0.839182	0.288348
Q05682	Caldesmon	-0.0039005	0.10608			4.3344e-151	0.968743	0.247956
Q05GC8	Transcriptional-regulating factor 1	-0.107073	-0.0763868			0.0083172	0.330976	0.489646
Q06210-2	Glucosamine--fructose-6-phosphate aminotransferase [isomerizing] 1	0.0297002	0.0332292			1.2543e-64	0.760705	0.711174
Q06830	Peroxiredoxin-1	0.0601858	0.0801119			1.2291e-84	0.534083	0.381306
Q07065	Cytoskeleton-associated protein 4	0.0339339	0.0107799			0	0.727382	0.897862
Q07666	KH domain-containing, RNA-binding, signal transduction-associated protein 1	-0.100237	-0.0103523			2.7116e-26	0.362648	0.932542
Q07960	Rho GTPase-activating protein 1	-0.0485315	0.114634			2.1658e-82	0.657929	0.212214
Q08211	ATP-dependent RNA helicase A	0.0319598	-0.0397404			1.8426e-73	0.742861	0.723008
Q08623-4	Pseudouridine-5-monophosphatase	NaN	0.0878702			6.1558e-05	1	0.337511
Q08945	FACT complex subunit SSRP1	-0.0788227	NaN			6.4491e-05	0.473565	1
Q08AF3	Schlafen family member 5	NaN	NaN			2.2705e-11	1	1
Q09666	Neuroblast differentiation-associated protein AHNAK	-0.0434228	-0.0180743			0	0.691679	0.876397
Q0VDD8-4	Dynein heavy chain 14, axonemal	NaN	NaN			0.00065193	1	1
Q10567	AP-1 complex subunit beta-1	0.0298416	0.0368901			6.3054e-37	0.759585	0.682004
Q12765-2	Secernin-1	0.0129261	NaN			2.6275e-05	0.896563	1
Q12905	Interleukin enhancer-binding factor 2	0.0553346	-0.0793103			8.3585e-49	0.567793	0.472935
Q13011	Delta(3,5)-Delta(2,4)-dienoyl-CoA isomerase, mitochondrial	0.0149266	-0.160782			3.8399e-15	0.880116	0.142742
Q13185	Chromobox protein homolog 3	0.20364	-0.0488897			3.0861e-48	0.0344676	0.66107
Q13200	26S proteasome non-ATPase regulatory subunit 2	0.0511633	0.0531114			2.0098e-27	0.59757	0.558863
Q13242	Serine/arginine-rich splicing factor 9	0.0747794	0.0386688			0.0001352	0.43914	0.667998
Q13243	Serine/arginine-rich splicing factor 5	NaN	NaN			0.00029184	1	1
Q13263	Transcription intermediary factor 1-beta	0.0048968	0.0395595			2.3404e-16	0.96295	0.661028
Q13435	Splicing factor 3B subunit 2	0.300768	-0.00756511			8.3678e-06	0.00177642	0.952905
Q13492	Phosphatidylinositol-binding clathrin assembly protein	0.0980152	0.113434			3.0334e-11	0.309898	0.21699
Q13616	Cullin-1	NaN	NaN			0.0014332	1	1
Q13617-2	Cullin-2	NaN	NaN			0.0010504	1	1
Q13618	Cullin-3	-0.146399	-0.0279553			1.9359e-08	0.184255	0.805489
Q13637	Ras-related protein Rab-32	-0.0469854	-0.227489			0.0011591	0.668074	0.037704
Q13642	Four and a half LIM domains protein 1	-0.290868	-0.345429			0.00049004	0.00843431	0.00157341
Q13907-2	Isopentenyl-diphosphate Delta-isomerase 1	0.126973	0.107152			2.5718e-13	0.187916	0.243258
Q14108	Lysosome membrane protein 2	0.0542234	0.0309717			2.0681e-27	0.575656	0.729379
Q14152	Eukaryotic translation initiation factor 3 subunit A	-0.0950035	0.0153548			1.8006e-41	0.388133	0.858988
Q14165	Malectin	NaN	-0.0778935			0.00049298	1	0.480995
Q14204	Cytoplasmic dynein 1 heavy chain 1	-0.0972858	-0.0509806			2.4313e-22	0.376887	0.647217
Q14247	Src substrate cortactin	0.0227584	-0.0687708			1.6214e-73	0.81629	0.53463
Q14315	Filamin-C	-0.12455	-0.0341898			2.8169e-259	0.258395	0.76152
Q14566	DNA replication licensing factor MCM6	NaN	NaN			1.8437e-07	1	1
Q14696	LDLR chaperone MESD	0.0399806	0.0894982			6.1529e-14	0.680683	0.328748
Q14697-2	Neutral alpha-glucosidase AB	0.0295589	-0.0325215			4.2823e-70	0.761826	0.773217
Q14764	Major vault protein	-0.023475	-0.0146161			1.4842e-224	0.828837	0.901481
Q14847-2	LIM and SH3 domain protein 1	-0.119542	-0.0247807			4.7485e-19	0.277965	0.828126
Q14914	Prostaglandin reductase 1	0.142609	0.184852			5.4687e-34	0.139012	0.0450511
Q14966	Zinc finger protein 638	0.0278457	0.133296			0.0042298	0.775447	0.147448
Q14974	Importin subunit beta-1	-0.0109046	-0.018878			9.6761e-231	0.918343	0.870584
Q15019-2	Septin-2	-0.147362	-0.122193			1.3517e-89	0.181394	0.2664
Q15046	Lysine--tRNA ligase	0.131985	0.100305			3.8256e-08	0.171025	0.274353
Q15056	Eukaryotic translation initiation factor 4H	NaN	NaN			7.2991e-26	1	1
B1AKZ3	Astrocytic phosphoprotein PEA-15	-0.0200332	-0.0825911			8.0848e-69	0.853174	0.454562
Q15149	Plectin	-0.0524909	-0.119275			1.3077e-58	0.632239	0.278096
Q15181	Inorganic pyrophosphatase	0.147307	0.0163537			2.3531e-64	0.126423	0.850542
Q15233	Non-POU domain-containing octamer-binding protein	-0.0532093	-0.0418032			9.5796e-08	0.627624	0.708866
Q15293	Reticulocalbin-1	-0.00193447	-0.0499646			4.9582e-95	0.982921	0.653933
Q15365	Poly(rC)-binding protein 1	-0.0427243	0.0366088			3.3581e-10	0.696344	0.68423
Q15388	Mitochondrial import receptor subunit TOM20 homolog	NaN	NaN			1.6152e-17	1	1
Q15404	Ras suppressor protein 1	-0.00255586	-0.0924479			2.1252e-45	0.978439	0.401851
Q15417	Calponin-3	0.0251707	-0.0605778			3.3872e-41	0.796854	0.585246
Q15459	Splicing factor 3A subunit 1	0.154583	-0.0625803			1.1727e-37	0.108696	0.572671
Q15631	Translin	NaN	0.203264			1.3708e-53	1	0.0276238
Q15691	Microtubule-associated protein RP/EB family member 1	NaN	NaN			6.0864e-05	1	1
Q15746	Myosin light chain kinase, smooth muscle	-0.0287636	-0.163898			4.5585e-19	0.791767	0.135107
Q15819	Ubiquitin-conjugating enzyme E2 variant 2	0.0538064	0.0253123			4.9524e-17	0.578619	0.775671
Q15836	Vesicle-associated membrane protein 3	0.0234683	0.00992034			8.863e-50	0.810559	0.905196
Q15907	Ras-related protein Rab-11B	-0.0260729	-0.0254266			1.1976e-95	0.810575	0.823508
Q15942	Zyxin	0.0687396	0.152378			4.4563e-54	0.477211	0.0980788
Q16186	Proteasomal ubiquitin receptor ADRM1	NaN	NaN			0.0022442	1	1
Q16222	UDP-N-acetylhexosamine pyrophosphorylase	NaN	NaN			6.9992e-05	1	1
Q16401	26S proteasome non-ATPase regulatory subunit 5	NaN	NaN			1.0659e-05	1	1
Q16543	Hsp90 co-chaperone Cdc37	0.00762616	-0.00379928			1.0964e-15	0.940331	0.980464
Q16555	Dihydropyrimidinase-related protein 2	-0.107399	-0.0495316			3.7568e-169	0.329511	0.656804
Q16706	Alpha-mannosidase 2	-0.0473386	NaN			1.8676e-05	0.665752	1
Q6FI13	Histone H2A type 2-A	0.105544	-0.0266606			8.9993e-64	0.274052	0.814702
Q16850	Lanosterol 14-alpha demethylase	0.0468402	-0.197567			1.8102e-45	0.629158	0.0713322
Q16851	UTP--glucose-1-phosphate uridylyltransferase	0.037312	-0.0179867			2.9099e-62	0.701154	0.877031
Q32P28-3	Prolyl 3-hydroxylase 1	-0.0589689	0.123401			7.5373e-10	0.59116	0.179601
Q3MHD2-2	Protein LSM12 homolog	-0.0215261	0.160275			0.00041603	0.842599	0.081976
Q3SY69	Mitochondrial 10-formyltetrahydrofolate dehydrogenase	-0.24554	-0.0992936			8.2718e-59	0.0261298	0.3675
Q4G0X9	Coiled-coil domain-containing protein 40	0.0761487	-0.0262491			0.00024425	0.430758	0.817636
Q58FF6	Putative heat shock protein HSP 90-beta 4	NaN	NaN			2.6447e-72	1	1
Q58FF8	Putative heat shock protein HSP 90-beta 2	-0.102032	-0.0459675			5.678e-71	0.354154	0.680626
Q5GLZ8	Probable E3 ubiquitin-protein ligase HERC4	-0.141968	-0.145701			6.4735e-05	0.19785	0.18444
Q9HB71	Calcyclin-binding protein	0.0396999	0.00224642			1.3413e-05	0.682825	0.970959
Q5RI15-2	Cytochrome c oxidase protein 20 homolog	0.0507454	-0.114348			8.347e-05	0.600592	0.298634
Q5SSJ5	Heterochromatin protein 1-binding protein 3	-0.0328904	-0.00151562			6.675e-15	0.76316	0.99719
Q9H299	SH3 domain-binding glutamic acid-rich-like protein 3	-0.0591191	-0.11749			5.8858e-14	0.590222	0.285423
Q92688	Acidic leucine-rich nuclear phosphoprotein 32 family member B	-0.00335074	0.0229004			0.00076926	0.972707	0.795654
Q9Y490	Talin-1	0.00201835	0.010923			0	0.986836	0.896642
Q5THK1	Protein PRR14L	NaN	NaN			0.00036657	1	1
Q9NP72-2	Ras-related protein Rab-18	0.124196	-0.0658685			5.0775e-13	0.197791	0.552305
Q68CJ6	GTPase SLIP-GC	NaN	NaN			0.00095762	1	1
Q6DKJ4	Nucleoredoxin	NaN	0.248049			3.1818e-09	1	0.00724868
Q6IBS0	Twinfilin-2	0.0646069	0.0549179			4.0891e-31	0.504266	0.545844
Q6NUK1	Calcium-binding mitochondrial carrier protein SCaMC-1	0.0250289	-0.197153			4.4127e-10	0.797993	0.07193
Q6NZI2	Polymerase I and transcript release factor	-0.31633	-0.0355792			7.7716e-144	0.00417774	0.75182
Q6P1L8	39S ribosomal protein L14, mitochondrial	NaN	NaN			0.00064608	1	1
Q6P587-3	Acylpyruvase FAHD1, mitochondrial	NaN	NaN			8.0332e-33	1	1
Q6UB35	Monofunctional C1-tetrahydrofolate synthase, mitochondrial	-0.022493	0.0102069			1.1698e-41	0.835766	0.90275
Q6ZN40	Tropomyosin alpha-1 chain	0.0112093	0.13947			0	0.910713	0.129738
Q70IA6	MOB kinase activator 2	NaN	NaN			0.0063654	1	1
Q70UQ0	Inhibitor of nuclear factor kappa-B kinase-interacting protein	NaN	NaN			3.2535e-26	1	1
Q70UQ0-4		-0.000894759	0.00719549			1.136e-44	0.990422	0.928496
Q7KZF4	Staphylococcal nuclease domain-containing protein 1	0.075738	0.0352017			9.5752e-135	0.433263	0.695402
Q7L1Q6-3	Basic leucine zipper and W2 domain-containing protein 1	0.0280033	0.0486547			5.3939e-19	0.774191	0.591609
Q7L2H7	Eukaryotic translation initiation factor 3 subunit M	-0.138902	0.00590291			8.622e-16	0.207678	0.939572
Q7Z3E5	LisH domain-containing protein ARMC9	0.179511	0.182692			2.7729e-34	0.0623951	0.0476016
I3L080	Hepatoma-derived growth factor-related protein 2	NaN	NaN			0.0022097	1	1
Q86UP2	Kinectin	-0.100577	-0.0899121			3.2387e-34	0.361028	0.41505
Q8NBS9	Thioredoxin domain-containing protein 5	0.112233	-0.0650684			8.7282e-133	0.244673	0.557228
Q86VP6	Cullin-associated NEDD8-dissociated protein 1	-0.0267929	0.00992034			4.0547e-128	0.805531	0.905196
Q9UPY6	Wiskott-Aldrich syndrome protein family member 3	NaN	NaN			0.00085734	1	1
Q8IVL6	Prolyl 3-hydroxylase 3	-0.0543324	0.0608762			3.0203e-10	0.620438	0.504002
Q8IWE2	Protein NOXP20	0.0382958	0.0201999			5.4286e-143	0.693581	0.81819
Q8IXB1	DnaJ homolog subfamily C member 10	-0.0723917	0.00906043			4.2904e-09	0.510194	0.912541
Q8N392	Rho GTPase-activating protein 18	0.0267293	-0.0349287			1.8337e-11	0.784362	0.756357
Q8NBJ5	Procollagen galactosyltransferase 1	0.0257376	-0.0282486			8.7501e-09	0.792304	0.803405
Q8NBX0	Saccharopine dehydrogenase-like oxidoreductase	NaN	NaN			6.2995e-21	1	1
Q8NCW5	NAD(P)H-hydrate epimerase	-0.222145	-0.182131			1.1369e-23	0.0441442	0.0965828
Q8TDZ2-4	Protein-methionine sulfoxide oxidase MICAL1	NaN	NaN			0.0018592	1	1
Q8TED1	Probable glutathione peroxidase 8	-0.162396	0.141956			1.8454e-20	0.140907	0.123091
Q8WUM4-2	Programmed cell death 6-interacting protein	-0.0539728	-0.0083485			1.3225e-170	0.622735	0.947178
Q8WX93	Palladin	NaN	NaN			1.657e-45	1	1
Q92499	ATP-dependent RNA helicase DDX1	-0.00427675	0.0313951			1.817e-60	0.96603	0.725952
Q92520	Protein FAM3C	0.0703893	-0.0358749			1.3277e-51	0.466637	0.74976
Q92820	Gamma-glutamyl hydrolase	NaN	NaN			7.42e-05	1	1
Q92882	Osteoclast-stimulating factor 1	NaN	NaN			2.7306e-09	1	1
Q92945	Far upstream element-binding protein 2	0.0342158	0.0969364			1.1178e-48	0.725181	0.290605
Q92973	Transportin-1	0.0173518	0.0958569			1.5765e-53	0.860248	0.295949
Q93034	Cullin-5	NaN	NaN			0.0028508	1	1
Q93077	Histone H2A type 1-C	NaN	-0.202854			1.5185e-28	1	0.0640407
E9PIE3	Protein kinase C delta-binding protein	NaN	-0.0275573			6.0211e-05	1	0.808318
Q96A33	Coiled-coil domain-containing protein 47	0.119555	-0.0314889			4.0459e-12	0.21513	0.780483
Q96AB3-2	Isochorismatase domain-containing protein 2, mitochondrial	NaN	NaN			3.0549e-11	1	1
Q96AG4	Leucine-rich repeat-containing protein 59	0.221568	0.161049			1.5921e-85	0.021385	0.0805193
Q96AY3	Peptidyl-prolyl cis-trans isomerase FKBP10	0.0265876	0.0186342			1.01e-81	0.785495	0.831326
Q96CS3	FAS-associated factor 2	NaN	NaN			1.8293e-18	1	1
Q96CV9	Optineurin	0.108892	0.06226			5.4051e-53	0.259056	0.494533
Q96DB5	Regulator of microtubule dynamics protein 1	0.208268	0.124593			7.9104e-43	0.0305631	0.175474
Q96FQ6	Protein S100-A16	-0.141589	0.0680517			6.0255e-08	0.199046	0.455952
Q96G03	Phosphoglucomutase-2	0.0856966	0.0503276			1.12e-31	0.374944	0.579214
Q96HE7	ERO1-like protein alpha	0.0268709	0.072586			6.2879e-09	0.783229	0.426967
Q96HY6	DDRGK domain-containing protein 1	-0.225743	-0.0224343			0.0019375	0.040829	0.844951
Q96I99	Succinyl-CoA ligase [GDP-forming] subunit beta, mitochondrial	-0.0814	-0.128787			5.6597e-28	0.459302	0.241225
Q96JH7	Deubiquitinating protein VCIP135	NaN	-0.038102			0.012073	1	0.734308
Q96JJ7	Protein disulfide-isomerase TMX3	0.0223323	-0.029912			2.6928e-65	0.819736	0.791615
Q96K17	Transcription factor BTF3 homolog 4	-0.148369	-0.0163077			1.9961e-21	0.178438	0.889197
Q96KP4	Cytosolic non-specific dipeptidase	0.000288558	-0.0328757			8.0823e-45	0.998959	0.770729
Q96P70	Importin-9	NaN	NaN			1.4066e-05	1	1
Q96QK1	Vacuolar protein sorting-associated protein 35	-0.0938328	-0.0515038			9.6448e-25	0.393979	0.643769
Q96ST8	Centrosomal protein of 89 kDa	NaN	NaN			0.01489	1	1
Q96TA1	Niban-like protein 1	0.0784732	-0.0377398			1.1412e-137	0.416744	0.736814
Q99436	Proteasome subunit beta type-7	0.0275787	0.113567			1.8885e-58	0.777577	0.216455
Q99460	26S proteasome non-ATPase regulatory subunit 1	0.0172092	0.0961269			6.5692e-106	0.861414	0.294606
Q99471	Prefoldin subunit 5	-0.0862623	0.0214797			3.1129e-54	0.433061	0.80749
Q99497	Protein DJ-1	-0.0691492	-0.0344854			4.9058e-89	0.529209	0.759453
Q99584	Protein S100-A13	-0.151971	-0.0412092			1.0499e-26	0.168156	0.712928
Q99714	3-hydroxyacyl-CoA dehydrogenase type-2	NaN	NaN			4.6165e-08	1	1
Q99832	T-complex protein 1 subunit eta	0.00273846	0.0908535			1.4932e-89	0.980859	0.321566
Q99996-6	A-kinase anchor protein 9	NaN	NaN			0.0013014	1	1
Q9BPX5	Actin-related protein 2/3 complex subunit 5-like protein	NaN	NaN			0.00091132	1	1
Q9BRA2	Thioredoxin domain-containing protein 17	-0.155148	0.0223323			3.4528e-07	0.159461	0.800382
Q9BRF8	Calcineurin-like phosphoesterase domain-containing protein 1	0.0357646	0.148739			4.2276e-10	0.713126	0.106306
Q9BS26	Endoplasmic reticulum resident protein 44	0.0157831	-0.0273662			3.4331e-23	0.873091	0.809678
Q9BSJ8-2	Extended synaptotagmin-1	0.10286	-0.141207			2.4778e-19	0.286493	0.19846
Q9BTV4	Transmembrane protein 43	NaN	NaN			5.0117e-06	1	1
Q9BUF5	Tubulin beta-6 chain	-0.0978724	0.0429245			6.4507e-148	0.374029	0.634961
Q9BVK6	Transmembrane emp24 domain-containing protein 9	0.0275787	0.0392789			1.2849e-19	0.777577	0.663221
Q9BWD1	Acetyl-CoA acetyltransferase, cytosolic	0.198243	0.14104			1.6005e-41	0.039552	0.125507
Q9BXJ9	N-alpha-acetyltransferase 15, NatA auxiliary subunit	NaN	NaN			0.0002912	1	1
Q9BY32	Inosine triphosphate pyrophosphatase	0.104068	0.0550568			1.3157e-19	0.280845	0.54485
Q9BZQ8	Protein Niban	NaN	-0.0589087			1.4282e-37	1	0.595824
Q9H2M9	Rab3 GTPase-activating protein non-catalytic subunit	NaN	NaN			0.0016111	1	1
Q9H3K6	BolA-like protein 2	NaN	NaN			1.3346e-05	1	1
Q9H3N1	Thioredoxin-related transmembrane protein 1	0.0608775	0.090718			7.4012e-06	0.52936	0.32228
Q9H4A4	Aminopeptidase B	-0.0778478	-0.0277485			2.3565e-19	0.479023	0.806959
Q9H4A6	Golgi phosphoprotein 3	-0.0306879	0.13072			0.00029417	0.77839	0.155362
Q9H706	Protein FAM59A	NaN	NaN			0.00059554	1	1
Q9HAV7	GrpE protein homolog 1, mitochondrial	0.0969364	-0.0607734			1.7793e-08	0.315277	0.584012
Q9HBH5	Retinol dehydrogenase 14	NaN	NaN			0.0014617	1	1
Q9NP79	Vacuolar protein sorting-associated protein VTA1 homolog	-0.0195067	0.0927488			6.5683e-06	0.85691	0.311697
Q9NR12	PDZ and LIM domain protein 7	0.158725	0.225152			4.3817e-33	0.0995218	0.0147503
Q9NR28	Diablo homolog, mitochondrial	0.033793	-0.0137857			5.5416e-41	0.728483	0.907521
Q9NR31	GTP-binding protein SAR1a	0.0465608	0.0533895			3.3971e-62	0.631224	0.556849
Q9NR45	Sialic acid synthase	0.198871	-0.0488001			1.503e-09	0.0389289	0.661666
Q9NRX4	14 kDa phosphohistidine phosphatase	-0.262832	-0.0830495			1.174e-13	0.0172822	0.452028
Q9NS69	Mitochondrial import receptor subunit TOM22 homolog	NaN	NaN			3.6472e-27	1	1
Q9NSD9	Phenylalanine--tRNA ligase beta subunit	-0.12529	0.0908535			1.0958e-27	0.255589	0.321566
Q9NVI7	ATPase family AAA domain-containing protein 3A	0.0951818	-0.344703			8.3698e-14	0.324157	0.00160977
Q9NVJ2	ADP-ribosylation factor-like protein 8B	NaN	-0.0770258			0.00085522	1	0.485967
Q9NX14-2	NADH dehydrogenase [ubiquinone] 1 beta subcomplex subunit 11, mitochondrial	0.178437	-0.111025			1.1697e-33	0.0639832	0.313039
Q9NYK1	Toll-like receptor 7	NaN	NaN			0.00078295	1	1
Q9NYU2	UDP-glucose:glycoprotein glucosyltransferase 1	-0.0303982	0.0301242			5.7893e-08	0.7804	0.736253
Q9NZM1	Myoferlin	-0.143357	-0.279879			4.2031e-80	0.193513	0.0104968
Q9P0L0-2	Vesicle-associated membrane protein-associated protein A	0.313362	0.22231			1.7093e-10	0.00112866	0.0160476
Q9P2E9	Ribosome-binding protein 1	-0.0799354	-0.0388064			3.3483e-177	0.467378	0.729442
Q9UBF2	Coatomer subunit gamma-2	NaN	NaN			0.00073622	1	1
Q9UBQ7	Glyoxylate reductase/hydroxypyruvate reductase	-0.163203	-0.129379			1.9877e-28	0.138947	0.239049
Q9UFN0	Protein NipSnap homolog 3A	0.0544775	-0.348813			6.6536e-13	0.573853	0.0014136
Q9UH65	Switch-associated protein 70	-0.0426499	-0.195219			2.242e-08	0.696841	0.0747808
Q9UHD8-5	Septin-9	-0.107866	0.0780633			2.2127e-92	0.327423	0.393429
Q9UHV9	Prefoldin subunit 2	NaN	NaN			4.792e-35	1	1
Q9UHX1	Poly(U)-binding-splicing factor PUF60	NaN	NaN			6.4778e-08	1	1
Q9UIJ7	GTP:AMP phosphotransferase, mitochondrial	-0.156048	-0.110791			2.9404e-21	0.157062	0.314069
Q9UL25	Ras-related protein Rab-21	0.0688772	0.00863037			2.9509e-89	0.476324	0.916217
Q9ULC3	Ras-related protein Rab-23	-0.141796	NaN			1.2564e-07	0.198393	1
Q9ULC4-3	Malignant T-cell-amplified sequence 1	-0.0214089	0.141433			1.5866e-10	0.843428	0.124467
Q9ULV0	Unconventional myosin-Vb	NaN	-0.0220094			0.002286	1	0.848005
Q9ULZ3	Apoptosis-associated speck-like protein containing a CARD	NaN	NaN			0.0033047	1	1
Q9UQE7	Structural maintenance of chromosomes protein 3	NaN	NaN			1.6425e-10	1	1
Q9Y224	UPF0568 protein C14orf166	0.00762616	0.0549179			1.0137e-54	0.940331	0.545844
Q9Y281	Cofilin-2	0.0596321	0.0517201			2.8912e-170	0.537878	0.568991
Q9Y2A7-2	Nck-associated protein 1	-0.0541722	-0.0123299			3.6374e-06	0.621461	0.91812
Q9Y2H0-3		NaN	NaN			0.015936	1	1
Q9Y2J2-2	Band 4.1-like protein 3	-0.149745	-0.0371919			2.4846e-10	0.174457	0.74061
Q9Y2Q3-2	Glutathione S-transferase kappa 1	-0.131866	-0.111103			1.6346e-30	0.231559	0.312696
Q9Y2V2	Calcium-regulated heat stable protein 1	0.0197731	NaN			1.5384e-07	0.8405	1
Q9Y305-4	Acyl-coenzyme A thioesterase 9, mitochondrial	-0.133511	-0.170809			5.672e-08	0.225808	0.119302
Q9Y3A5	Ribosome maturation protein SBDS	0.101112	NaN			1.4669e-09	0.294794	1
Q9Y3A6	Transmembrane emp24 domain-containing protein 5	-0.0695579	-0.0539579			1.6571e-09	0.526792	0.627701
Q9Y3B4	Pre-mRNA branch site protein p14	NaN	NaN			8.4508e-05	1	1
Q9Y3B7	39S ribosomal protein L11, mitochondrial	NaN	NaN			0.00095887	1	1
Q9Y3D6	Mitochondrial fission 1 protein	-0.0264696	0.0371714			6.2925e-11	0.807795	0.679782
Q9Y3I0	tRNA-splicing ligase RtcB homolog	-0.0447913	0.10675			1.5042e-27	0.682575	0.245012
Q9Y3U8	60S ribosomal protein L36	0.0184917	0.066537			0.00066132	0.850939	0.465875
Q9Y4L1	Hypoxia up-regulated protein 1	0.0174944	0.0184917			1.1019e-156	0.859083	0.832523
Q9Y4W6	AFG3-like protein 2	NaN	0.0254541			3.7658e-05	1	0.7745
Q9Y5S9	RNA-binding protein 8A	NaN	NaN			8.4568e-29	1	1
Q9Y617	Phosphoserine aminotransferase	-0.0323444	0.0476779			1.6565e-31	0.766927	0.598902
Q9Y678	Coatomer subunit gamma-1	-0.0503531	0.0425042			8.1098e-85	0.646058	0.638193
Q9Y680	Peptidyl-prolyl cis-trans isomerase FKBP7	0.000865329	0.0518593			7.6626e-30	0.996409	0.567973
Q9Y696	Chloride intracellular channel protein 4	0.0415233	0.033793			1.0426e-197	0.668953	0.706653
Q9Y6C9	Mitochondrial carrier homolog 2	0.0490731	-0.186557			2.4775e-33	0.612753	0.088702
Q9Y6N5	Sulfide:quinone oxidoreductase, mitochondrial	-0.0971469	-0.0963139			9.0411e-54	0.377565	0.382221
Q9Y6X0	SET-binding protein	NaN	NaN			0.0010884	1	1
